# Supplementary material for: Ca2+-activated sphingomyelin scrambling and turnover mediate ESCRT-independent lysosomal repair
Source: Nat Commun. 2022 Apr 6;13:1875. doi: 10.1038/s41467-022-29481-4 (PMC8986845; doi:10.1038/s41467-022-29481-4)
Supplement: Supplementary file 13 — Source Data [file 41467_2022_29481_MOESM13_ESM.xlsx]

## Sheet: Fig 1B
Numeric values in bold are shown in Figures
		WT + EqtSM
		EtqSM puncta / 100µm2				Cell	1				Cell	2				Cell	3				Cell	4				Cell	5				Cell	6				Cell	7				Cell	8				Cell	9
	Time (min)	Average	Std			Time (min)	EqtSM puncta	Cell area	EtqSM puncta / 100µm2		Time (min)	EqtSM puncta	Cell area	EtqSM puncta / 100µm2		Time (min)	EqtSM puncta	Cell area	EtqSM puncta / 100µm2		Time (min)	EqtSM puncta	Cell area	EtqSM puncta / 100µm2		Time (min)	EqtSM puncta	Cell area	EtqSM puncta / 100µm2		Time (min)	EqtSM puncta	Cell area	EtqSM puncta / 100µm2		Time (min)	EqtSM puncta	Cell area	EtqSM puncta / 100µm2		Time (min)	EqtSM puncta	Cell area	EtqSM puncta / 100µm2		Time (min)	EqtSM puncta	Cell area	EtqSM puncta / 100µm2
	-2	0.575596	0.703934			-2	1	578	0.17301		-2	1	615	0.162602		-2	3	778	0.385604		-2	10	680	1.47059		-2	8	1289	0.620636		-2	1	807	0.123916		-2	16	787	2.03304		-2	0	477	0		-2	1	474	0.21097
	-1.5	0.808288	0.693077			-1.5	2		0.346021		-1.5	1		0.162602		-1.5	3		0.385604		-1.5	9		1.32353		-1.5	9		0.698216		-1.5	1		0.123916		-1.5	18		2.28717		-1.5	2		0.419287		-1.5	4		0.843882
	-1	0.586442	0.437972			-1	2		0.346021		-1	1		0.162602		-1	4		0.514139		-1	5		0.735294		-1	10		0.775795		-1	4		0.495663		-1	12		1.52478		-1	0		0		-1	3		0.632911
	-0.5	0.498284	0.415184			-0.5	1		0.17301		-0.5	1		0.162602		-0.5	3		0.385604		-0.5	7		1.02941		-0.5	7		0.543057		-0.5	5		0.619579		-0.5	10		1.27065		-0.5	0		0		-0.5	2		0.421941
	0	0.548171	0.484463			0	0		0		0	2		0.325203		0	1		0.128535		0	9		1.32353		0	8		0.620636		0	4		0.495663		0	9		1.14358		0	0		0		0	4		0.843882
	0.5	0.552992	0.526226			0.5	1		0.17301		0.5	0		0		0.5	3		0.385604		0.5	6		0.882353		0.5	9		0.698216		0.5	7		0.86741		0.5	13		1.65184		0.5	0		0		0.5	3		0.632911
	1	0.492548	0.448888			1	1		0.17301		1	0		0		1	5		0.642674		1	6		0.882353		1	12		0.930954		1	10		1.23916		1	7		0.889454		1	0		0		1	2		0.421941
	1.5	0.742373	0.443952			1.5	2		0.346021		1.5	2		0.325203		1.5	4		0.514139		1.5	6		0.882353		1.5	8		0.620636		1.5	6		0.743494		1.5	9		1.14358		1.5	2		0.419287		1.5	8		1.68776
	2	1.60135	0.874379			2	13		2.24913		2	17		2.76423		2	5		0.642674		2	5		0.735294		2	16		1.24127		2	4		0.495663		2	6		0.762389		2	11		2.30608		2	10		2.1097
	2.5	2.87615	2.00831			2.5	14		2.42215		2.5	32		5.20325		2.5	10		1.28535		2.5	5		0.735294		2.5	41		3.18076		2.5	2		0.247831		2.5	4		0.508259		2.5	23		4.8218		2.5	23		4.85232
	3	3.37069	2.13831			3	24		4.15225		3	37		6.01626		3	9		1.15681		3	6		0.882353		3	53		4.11171		3	7		0.86741		3	6		0.762389		3	24		5.03145		3	23		4.85232
	3.5	4.4468	3.09087			3.5	27		4.67128		3.5	43		6.99187		3.5	8		1.02828		3.5	8		1.17647		3.5	72		5.58573		3.5	9		1.11524		3.5	6		0.762389		3.5	32		6.7086		3.5	41		8.64979
	4	5.17247	3.23915			4	34		5.88235		4	49		7.96748		4	19		2.44216		4	15		2.20588		4	91		7.05974		4	7		0.86741		4	2		0.25413		4	33		6.91824		4	41		8.64979
	4.5	5.27845	3.25094			4.5	43		7.43945		4.5	44		7.15447		4.5	23		2.9563		4.5	13		1.91176		4.5	97		7.52521		4.5	7		0.86741		4.5	4		0.508259		4.5	27		5.66038		4.5	43		9.07173
	5	5.75237	3.70819			5	42		7.26644		5	40		6.50407		5	20		2.57069		5	13		1.91176		5	117		9.0768		5	16		1.98265		5	3		0.381194		5	35		7.33753		5	52		10.9705
	5.5	6.02114	3.25771			5.5	41		7.09343		5.5	43		6.99187		5.5	36		4.62725		5.5	17		2.5		5.5	119		9.23196		5.5	16		1.98265		5.5	7		0.889454		5.5	32		6.7086		5.5	48		10.1266
	6	5.95912	3.43448			6	42		7.26644		6	45		7.31707		6	37		4.75578		6	14		2.05882		6	127		9.8526		6	17		2.10657		6	5		0.635324		6	27		5.66038		6	48		10.1266
	6.5	6.31478	3.65908			6.5	45		7.78547		6.5	50		8.13008		6.5	32		4.11311		6.5	16		2.35294		6.5	131		10.1629		6.5	17		2.10657		6.5	4		0.508259		6.5	34		7.12788		6.5	49		10.3376
	7	6.19111	3.68024			7	42		7.26644		7	46		7.47967		7	33		4.24165		7	17		2.5		7	146		11.3266		7	18		2.23048		7	4		0.508259		7	29		6.07966		7	48		10.1266
	7.5	6.0721	3.5559			7.5	39		6.7474		7.5	45		7.31707		7.5	33		4.24165		7.5	14		2.05882		7.5	133		10.3181		7.5	22		2.72615		7.5	5		0.635324		7.5	31		6.49895		7.5	51		10.7595
	8	6.24771	3.58343			8	40		6.92042		8	54		8.78049		8	35		4.49871		8	16		2.35294		8	136		10.5508		8	24		2.97398		8	2		0.25413		8	32		6.7086		8	47		9.91561
	8.5	6.00347	3.36369			8.5	34		5.88235		8.5	44		7.15447		8.5	31		3.98458		8.5	14		2.05882		8.5	136		10.5508		8.5	24		2.97398		8.5	9		1.14358		8.5	35		7.33753		8.5	47		9.91561
	9	6.46245	3.70568			9	37		6.40138		9	54		8.78049		9	35		4.49871		9	16		2.35294		9	142		11.0163		9	23		2.85006		9	6		0.762389		9	34		7.12788		9	51		10.7595
	9.5	6.40798	3.40482			9.5	36		6.22837		9.5	51		8.29268		9.5	41		5.26992		9.5	17		2.5		9.5	132		10.2405		9.5	33		4.08922		9.5	5		0.635324		9.5	35		7.33753		9.5	51		10.7595
	10	6.22421	3.34175			10	33		5.70934		10	44		7.15447		10	38		4.88432		10	17		2.5		10	128		9.93018		10	28		3.46964		10	7		0.889454		10	38		7.96646		10	51		10.7595
	10.5	6.36725	3.21117			10.5	37		6.40138		10.5	46		7.47967		10.5	42		5.39846		10.5	15		2.20588		10.5	124		9.61986		10.5	29		3.59356		10.5	12		1.52478		10.5	35		7.33753		10.5	52		10.9705
	11	6.17593	3.30047			11	36		6.22837		11	49		7.96748		11	39		5.01285		11	14		2.05882		11	124		9.61986		11	33		4.08922		11	5		0.635324		11	36		7.54717		11	49		10.3376
	11.5	6.27552	3.42891			11.5	32		5.53633		11.5	49		7.96748		11.5	36		4.62725		11.5	16		2.35294		11.5	134		10.3957		11.5	32		3.9653		11.5	8		1.01652		11.5	35		7.33753		11.5	52		10.9705
	12	6.38266	3.33635			12	35		6.05536		12	44		7.15447		12	37		4.75578		12	21		3.08824		12	135		10.4732		12	29		3.59356		12	8		1.01652		12	36		7.54717		12	52		10.9705
	12.5	6.37776	3.16603			12.5	35		6.05536		12.5	45		7.31707		12.5	44		5.65553		12.5	22		3.23529		12.5	126		9.77502		12.5	25		3.09789		12.5	7		0.889454		12.5	37		7.75681		12.5	49		10.3376
	13	6.40582	3.30366			13	36		6.22837		13	49		7.96748		13	42		5.39846		13	21		3.08824		13	137		10.6284		13	26		3.22181		13	7		0.889454		13	32		6.7086		13	49		10.3376
	13.5	6.35373	3.21447			13.5	35		6.05536		13.5	46		7.47967		13.5	45		5.78406		13.5	22		3.23529		13.5	136		10.5508		13.5	25		3.09789		13.5	7		0.889454		13.5	32		6.7086		13.5	48		10.1266
	14	6.21779	3.25051			14	35		6.05536		14	48		7.80488		14	40		5.14139		14	21		3.08824		14	129		10.0078		14	22		2.72615		14	8		1.01652		14	29		6.07966		14	50		10.5485
	14.5	6.60215	3.29556			14.5	36		6.22837		14.5	47		7.64228		14.5	42		5.39846		14.5	21		3.08824		14.5	137		10.6284		14.5	24		2.97398		14.5	12		1.52478		14.5	36		7.54717		14.5	51		10.7595
	15	6.3954	3.24489			15	36		6.22837		15	42		6.82927		15	45		5.78406		15	17		2.5		15	131		10.1629		15	29		3.59356		15	9		1.14358		15	38		7.96646		15	50		10.5485
	15.5	6.44313	3.12506			15.5	37		6.40138		15.5	40		6.50407		15.5	44		5.65553		15.5	20		2.94118		15.5	136		10.5508		15.5	31		3.84139		15.5	11		1.39771		15.5	37		7.75681		15.5	49		10.3376
	16	5.9108	2.59285			16	38		6.57439		16	38		6.17886		16	45		5.78406		16	19		2.79412		16	118		9.15438		16	25		3.09789		16	13		1.65184		16	31		6.49895		16	41		8.64979
	16.5	6.0173	2.41888			16.5	35		6.05536		16.5	42		6.82927		16.5	46		5.9126		16.5	24		3.52941		16.5	107		8.30101		16.5	27		3.34572		16.5	12		1.52478		16.5	36		7.54717		16.5	40		8.43882
	17	6.36583	2.83506			17	37		6.40138		17	42		6.82927		17	50		6.42674		17	22		3.23529		17	116		8.99922		17	24		2.97398		17	14		1.77891		17	33		6.91824		17	49		10.3376
	17.5	5.62481	2.05309			17.5	35		6.05536		17.5	37		6.01626		17.5	44		5.65553		17.5	26		3.82353		17.5	97		7.52521		17.5	25		3.09789		17.5	16		2.03304		17.5	26		5.45073		17.5	40		8.43882
	18	5.76503	2.10827			18	37		6.40138		18	38		6.17886		18	45		5.78406		18	23		3.38235		18	90		6.98216		18	28		3.46964		18	16		2.03304		18	32		6.7086		18	41		8.64979
	18.5	5.57859	2.2038			18.5	37		6.40138		18.5	38		6.17886		18.5	42		5.39846		18.5	21		3.08824		18.5	92		7.13732		18.5	22		2.72615		18.5	15		1.90597		18.5	29		6.07966		18.5	40		8.43882
	19	5.47787	2.18475			19	40		6.92042		19	36		5.85366		19	42		5.39846		19	19		2.79412		19	90		6.98216		19	22		2.72615		19	14		1.77891		19	30		6.28931		19	37		7.80591
	19.5	5.41883	1.83068			19.5	41		7.09343		19.5	38		6.17886		19.5	47		6.04113		19.5	21		3.08824		19.5	73		5.6633		19.5	30		3.71747		19.5	16		2.03304		19.5	29		6.07966		19.5	34		7.173
	20	4.86457	1.57288			20	34		5.88235		20	31		5.04065		20	40		5.14139		20	22		3.23529		20	65		5.04267		20	24		2.97398		20	17		2.1601		20	25		5.24109		20	34		7.173
	20.5	5.00007	1.45746			20.5	33		5.70934		20.5	35		5.69106		20.5	47		6.04113		20.5	21		3.08824		20.5	68		5.27541		20.5	28		3.46964		20.5	19		2.41423		20.5	25		5.24109		20.5	31		6.54008
	21	4.96886	1.64987			21	37		6.40138		21	29		4.71545		21	46		5.9126		21	22		3.23529		21	66		5.12025		21	28		3.46964		21	17		2.1601		21	23		4.8218		21	35		7.38397
	21.5	5.10877	1.51343			21.5	35		6.05536		21.5	31		5.04065		21.5	46		5.9126		21.5	24		3.52941		21.5	65		5.04267		21.5	22		2.72615		21.5	21		2.66836		21.5	28		5.87002		21.5	32		6.75105
	22	5.35867	1.64116			22	38		6.57439		22	38		6.17886		22	46		5.9126		22	24		3.52941		22	65		5.04267		22	26		3.22181		22	22		2.79543		22	25		5.24109		22	36		7.59494
	22.5	4.51176	1.74227			22.5	37		6.40138		22.5	37		6.01626		22.5	26		3.3419		22.5	14		2.05882		22.5	58		4.49961		22.5	23		2.85006		22.5	19		2.41423		22.5	23		4.8218		22.5	31		6.54008
	23	5.02063	1.41737			23	30		5.19031		23	30		4.87805		23	47		6.04113		23	32		4.70588		23	61		4.73235		23	23		2.85006		23	19		2.41423		23	25		5.24109		23	33		6.96203
	23.5	4.76315	1.51534			23.5	22		3.80623		23.5	25		4.06504		23.5	47		6.04113		23.5	34		5		23.5	53		4.11171		23.5	19		2.3544		23.5	21		2.66836		23.5	26		5.45073		23.5	33		6.96203
	24	4.69039	1.35257			24	26		4.49827		24	24		3.90244		24	48		6.16967		24	39		5.73529		24	46		3.56866		24	18		2.23048		24	23		2.92249		24	25		5.24109		24	26		5.48523
	24.5	4.29781	1.05873			24.5	26		4.49827		24.5	22		3.57724		24.5	38		4.88432		24.5	25		3.67647		24.5	49		3.8014		24.5	16		1.98265		24.5	27		3.43075		24.5	26		5.45073		24.5	24		5.06329
	25	4.35501	1.08155			25	26		4.49827		25	23		3.73984		25	44		5.65553		25	27		3.97059		25	45		3.49108		25	15		1.85874		25	30		3.81194		25	24		5.03145		25	22		4.64135
	25.5	4.3754	1.23998			25.5	23		3.97924		25.5	22		3.57724		25.5	45		5.78406		25.5	25		3.67647		25.5	45		3.49108		25.5	16		1.98265		25.5	28		3.55781		25.5	25		5.24109		25.5	27		5.6962
	26	4.61169	1.23749			26	28		4.84429		26	27		4.39024		26	43		5.52699		26	27		3.97059		26	44		3.4135		26	14		1.73482		26	30		3.81194		26	26		5.45073		26	26		5.48523
	26.5	4.29548	1.18729			26.5	22		3.80623		26.5	22		3.57724		26.5	40		5.14139		26.5	23		3.38235		26.5	50		3.87898		26.5	16		1.98265		26.5	27		3.43075		26.5	26		5.45073		26.5	27		5.6962
	27	4.2561	1.07128			27	24		4.15225		27	22		3.57724		27	41		5.26992		27	26		3.82353		27	39		3.0256		27	18		2.23048		27	29		3.68488		27	25		5.24109		27	25		5.27426
	27.5	4.44367	1.28796			27.5	27		4.67128		27.5	24		3.90244		27.5	42		5.39846		27.5	28		4.11765		27.5	54		4.18929		27.5	15		1.85874		27.5	20		2.5413		27.5	23		4.8218		27.5	28		5.90717
	28	4.53997	1.1378			28	27		4.67128		28	21		3.41463		28	43		5.52699		28	27		3.97059		28	52		4.03413		28	19		2.3544		28	28		3.55781		28	28		5.87002		28	25		5.27426
*Cell 1 - Cell 9 are also included in Fig 1D
		WT + EqtSol
		EtqSM puncta / 100µm2				Cell	1				Cell	2				Cell	3				Cell	4				Cell	5				Cell	6				Cell	7				Cell	8				Cell	9
	Time (min)	Average	Std			Time (min)	EqtSM puncta	Cell area	EtqSM puncta / 100µm2		Time (min)	EqtSM puncta	Cell area	EtqSM puncta / 100µm2		Time (min)	EqtSM puncta	Cell area	EtqSM puncta / 100µm2		Time (min)	EqtSM puncta	Cell area	EtqSM puncta / 100µm2		Time (min)	EqtSM puncta	Cell area	EtqSM puncta / 100µm2		Time (min)	EqtSM puncta	Cell area	EtqSM puncta / 100µm2		Time (min)	EqtSM puncta	Cell area	EtqSM puncta / 100µm2		Time (min)	EqtSM puncta	Cell area	EtqSM puncta / 100µm2		Time (min)	EqtSM puncta	Cell area	EtqSM puncta / 100µm2
	-2	0.0409118	0.0854201			-2	1	763.6	0.130959		-2	0	617	0		-2	0	524	0		-2	0	800	0		-2	0	606	0		-2	2	843	0.237248		-2	0	1074	0		-2	0	1024	0		-2	0	878	0
	-1.5	0.015625	0.120715			-1.5	0		0		-1.5	0		0		-1.5	0		0		-1.5	1		0.125		-1.5	0		0		-1.5	3		0.355872		-1.5	0		0		-1.5	0		0		-1.5	0		0
	-1	0	0			-1	0		0		-1	0		0		-1	0		0		-1	0		0		-1	0		0		-1	0		0		-1	0		0		-1	0		0		-1	0		0
	-0.5	0.0526219	0.122268			-0.5	1		0.130959		-0.5	0		0		-0.5	0		0		-0.5	1		0.125		-0.5	1		0.165017		-0.5	3		0.355872		-0.5	0		0		-0.5	0		0		-0.5	0		0
	0	0.0491095	0.130959			0	3		0.392876		0	0		0		0	0		0		0	0		0		0	0		0		0	0		0		0	0		0		0	0		0		0	0		0
	0.5	0.0319948	0.088058			0.5	1		0.130959		0.5	0		0		0.5	0		0		0.5	1		0.125		0.5	0		0		0.5	2		0.237248		0.5	0		0		0.5	0		0		0.5	0		0
	1	0.0369969	0.0658095			1	1		0.130959		1	0		0		1	0		0		1	0		0		1	1		0.165017		1	0		0		1	0		0		1	0		0		1	0		0
	1.5	0.015625	0.0416667			1.5	0		0		1.5	0		0		1.5	0		0		1.5	1		0.125		1.5	0		0		1.5	0		0		1.5	0		0		1.5	0		0		1.5	0		0
	2	0.057624	0.113366			2	1		0.130959		2	0		0		2	0		0		2	0		0		2	2		0.330033		2	1		0.118624		2	0		0		2	0		0		2	0		0
	2.5	0.0163698	0.0436529			2.5	1		0.130959		2.5	0		0		2.5	0		0		2.5	0		0		2.5	0		0		2.5	0		0		2.5	0		0		2.5	0		0		2.5	0		0
	3	0.0647345	0.13183			3	3		0.392876		3	0		0		3	0		0		3	1		0.125		3	0		0		3	1		0.118624		3	0		0		3	0		0		3	0		0
	3.5	0.052999	0.0976126			3.5	2		0.261917		3.5	1		0.162075		3.5	0		0		3.5	0		0		3.5	0		0		3.5	1		0.118624		3.5	0		0		3.5	0		0		3.5	0		0
	4	0.0319948	0.088058			4	1		0.130959		4	0		0		4	0		0		4	1		0.125		4	0		0		4	2		0.237248		4	0		0		4	0		0		4	0		0
	4.5	0.0362521	0.0647205			4.5	0		0		4.5	0		0		4.5	0		0		4.5	1		0.125		4.5	1		0.165017		4.5	0		0		4.5	0		0		4.5	0		0		4.5	0		0
	5	0.0362521	0.0692576			5	0		0		5	0		0		5	0		0		5	1		0.125		5	1		0.165017		5	1		0.118624		5	0		0		5	0		0		5	0		0
	5.5	0.0163698	0.0436529			5.5	1		0.130959		5.5	0		0		5.5	0		0		5.5	0		0		5.5	0		0		5.5	0		0		5.5	0		0		5.5	0		0		5.5	0		0
	6	0.057624	0.113366			6	1		0.130959		6	0		0		6	0		0		6	0		0		6	2		0.330033		6	1		0.118624		6	0		0		6	0		0		6	0		0
	6.5	0.0206271	0.0550055			6.5	0		0		6.5	0		0		6.5	0		0		6.5	0		0		6.5	1		0.165017		6.5	0		0		6.5	0		0		6.5	0		0		6.5	0		0
	7	0.0518771	0.0939367			7	0		0		7	0		0		7	0		0		7	2		0.25		7	1		0.165017		7	0		0		7	0		0		7	0		0		7	0		0
	7.5	0.0369969	0.0701366			7.5	1		0.130959		7.5	0		0		7.5	0		0		7.5	0		0		7.5	1		0.165017		7.5	1		0.118624		7.5	0		0		7.5	0		0		7.5	0		0
	8	0	0			8	0		0		8	0		0		8	0		0		8	0		0		8	0		0		8	0		0		8	0		0		8	0		0		8	0		0
	8.5	0.0206271	0.0550055			8.5	0		0		8.5	0		0		8.5	0		0		8.5	0		0		8.5	1		0.165017		8.5	0		0		8.5	0		0		8.5	0		0		8.5	0		0
	9	0.0618812	0.164811			9	0		0		9	0		0		9	0		0		9	0		0		9	3		0.49505		9	1		0.118624		9	0		0		9	0		0		9	0		0
	9.5	0.015625	0.120715			9.5	0		0		9.5	0		0		9.5	0		0		9.5	1		0.125		9.5	0		0		9.5	3		0.355872		9.5	0		0		9.5	0		0		9.5	0		0
	10	0.015625	0.0416667			10	0		0		10	0		0		10	0		0		10	1		0.125		10	0		0		10	0		0		10	0		0		10	0		0		10	0		0
	10.5	0	0			10.5	0		0		10.5	0		0		10.5	0		0		10.5	0		0		10.5	0		0		10.5	0		0		10.5	0		0		10.5	0		0		10.5	0		0
	11	0	0			11	0		0		11	0		0		11	0		0		11	0		0		11	0		0		11	0		0		11	0		0		11	0		0		11	0		0
	11.5	0.015625	0.0416667			11.5	0		0		11.5	0		0		11.5	0		0		11.5	1		0.125		11.5	0		0		11.5	0		0		11.5	0		0		11.5	0		0		11.5	0		0
	12	0	0			12	0		0		12	0		0		12	0		0		12	0		0		12	0		0		12	0		0		12	0		0		12	0		0		12	0		0
	12.5	0.0362521	0.0647205			12.5	0		0		12.5	0		0		12.5	0		0		12.5	1		0.125		12.5	1		0.165017		12.5	0		0		12.5	0		0		12.5	0		0		12.5	0		0
	13	0.0116387	0.0471167			13	0		0		13	0		0		13	0		0		13	0		0		13	0		0		13	1		0.118624		13	1		0.0931099		13	0		0		13	0		0
	13.5	0	0			13.5	0		0		13.5	0		0		13.5	0		0		13.5	0		0		13.5	0		0		13.5	0		0		13.5	0		0		13.5	0		0		13.5	0		0
	14	0.0116387	0.0310366			14	0		0		14	0		0		14	0		0		14	0		0		14	0		0		14	0		0		14	1		0.0931099		14	0		0		14	0		0
	14.5	0.0206271	0.0550055			14.5	0		0		14.5	0		0		14.5	0		0		14.5	0		0		14.5	1		0.165017		14.5	0		0		14.5	0		0		14.5	0		0		14.5	0		0
	15	0.0791408	0.128446			15	0		0		15	0		0		15	0		0		15	3		0.375		15	1		0.165017		15	0		0		15	1		0.0931099		15	0		0		15	0		0
	15.5	0	0.0395413			15.5	0		0		15.5	0		0		15.5	0		0		15.5	0		0		15.5	0		0		15.5	1		0.118624		15.5	0		0		15.5	0		0		15.5	0		0
	16	0.015625	0.0416667			16	0		0		16	0		0		16	0		0		16	1		0.125		16	0		0		16	0		0		16	0		0		16	0		0		16	0		0
	16.5	0	0			16.5	0		0		16.5	0		0		16.5	0		0		16.5	0		0		16.5	0		0		16.5	0		0		16.5	0		0		16.5	0		0		16.5	0		0
	17	0	0.0395413			17	0		0		17	0		0		17	0		0		17	0		0		17	0		0		17	1		0.118624		17	0		0		17	0		0		17	0		0
	17.5	0.015625	0.0537377			17.5	0		0		17.5	0		0		17.5	0		0		17.5	1		0.125		17.5	0		0		17.5	1		0.118624		17.5	0		0		17.5	0		0		17.5	0		0
	18	0.0116387	0.0471167			18	0		0		18	0		0		18	0		0		18	0		0		18	0		0		18	1		0.118624		18	1		0.0931099		18	0		0		18	0		0
	18.5	0.0439045	0.0776215			18.5	0		0		18.5	0		0		18.5	0		0		18.5	0		0		18.5	1		0.165017		18.5	0		0		18.5	2		0.18622		18.5	0		0		18.5	0		0
	19	0.0328341	0.0603126			19	0		0		19	0		0		19	0		0		19	0		0		19	1		0.165017		19	0		0		19	0		0		19	1		0.0976562		19	0		0
	19.5	0.0595295	0.0982711			19.5	0		0		19.5	0		0		19.5	0		0		19.5	1		0.125		19.5	1		0.165017		19.5	2		0.237248		19.5	2		0.18622		19.5	0		0		19.5	0		0
	20	0.0322658	0.0596832			20	0		0		20	0		0		20	0		0		20	0		0		20	1		0.165017		20	0		0		20	1		0.0931099		20	0		0		20	0		0
	20.5	0.108557	0.129632			20.5	0		0		20.5	0		0		20.5	0		0		20.5	2		0.25		20.5	2		0.330033		20.5	0		0		20.5	1		0.0931099		20.5	2		0.195312		20.5	0		0
	21	0.0238458	0.0520121			21	0		0		21	0		0		21	0		0		21	0		0		21	0		0		21	1		0.118624		21	1		0.0931099		21	1		0.0976562		21	0		0
	21.5	0.0360528	0.0685323			21.5	0		0		21.5	0		0		21.5	0		0		21.5	0		0		21.5	0		0		21.5	0		0		21.5	1		0.0931099		21.5	2		0.195312		21.5	0		0
	22	0.015625	0.0537377			22	0		0		22	0		0		22	0		0		22	1		0.125		22	0		0		22	1		0.118624		22	0		0		22	0		0		22	0		0
	22.5	0.0650999	0.110109			22.5	0		0		22.5	0		0		22.5	0		0		22.5	0		0		22.5	2		0.330033		22.5	0		0		22.5	1		0.0931099		22.5	1		0.0976562		22.5	0		0
	23	0.0206271	0.0550055			23	0		0		23	0		0		23	0		0		23	0		0		23	1		0.165017		23	0		0		23	0		0		23	0		0		23	0		0
	23.5	0.0516778	0.0750504			23.5	0		0		23.5	0		0		23.5	0		0		23.5	1		0.125		23.5	0		0		23.5	1		0.118624		23.5	1		0.0931099		23.5	2		0.195312		23.5	0		0
	24	0.0394708	0.0533297			24	0		0		24	0		0		24	0		0		24	1		0.125		24	0		0		24	0		0		24	1		0.0931099		24	1		0.0976562		24	0		0
	24.5	0.0613165	0.130935			24.5	3		0.392876		24.5	0		0		24.5	0		0		24.5	0		0		24.5	0		0		24.5	0		0		24.5	0		0		24.5	1		0.0976562		24.5	0		0
	25	0	0			25	0		0		25	0		0		25	0		0		25	0		0		25	0		0		25	0		0		25	0		0		25	0		0		25	0		0
	25.5	0.0206271	0.0550055			25.5	0		0		25.5	0		0		25.5	0		0		25.5	0		0		25.5	1		0.165017		25.5	0		0		25.5	0		0		25.5	0		0		25.5	0		0
	26	0.0272637	0.0487451			26	0		0		26	0		0		26	0		0		26	1		0.125		26	0		0		26	0		0		26	1		0.0931099		26	0		0		26	0		0
	26.5	0	0.0395413			26.5	0		0		26.5	0		0		26.5	0		0		26.5	0		0		26.5	0		0		26.5	1		0.118624		26.5	0		0		26.5	0		0		26.5	0		0
	27	0.0116387	0.0471167			27	0		0		27	0		0		27	0		0		27	0		0		27	0		0		27	1		0.118624		27	1		0.0931099		27	0		0		27	0		0
	27.5	0.012207	0.0325521			27.5	0		0		27.5	0		0		27.5	0		0		27.5	0		0		27.5	0		0		27.5	0		0		27.5	0		0		27.5	1		0.0976562		27.5	0		0
	28	0.0232775	0.0620732			28	0		0		28	0		0		28	0		0		28	0		0		28	0		0		28	0		0		28	2		0.18622		28	0		0		28	0		0
		SMS-KO + EqtSM
		EtqSM puncta / 100µm2				Cell	1				Cell	2				Cell	3				Cell	4				Cell	5				Cell	6				Cell	7				Cell	8
	Time (min)	Average	Std			Time (min)	EqtSM puncta	Cell area	EtqSM puncta / 100µm2		Time (min)	EqtSM puncta	Cell area	EtqSM puncta / 100µm2		Time (min)	EqtSM puncta	Cell area	EtqSM puncta / 100µm2		Time (min)	EqtSM puncta	Cell area	EtqSM puncta / 100µm2		Time (min)	EqtSM puncta	Cell area	EtqSM puncta / 100µm2		Time (min)	EqtSM puncta	Cell area	EtqSM puncta / 100µm2		Time (min)	EqtSM puncta	Cell area	EtqSM puncta / 100µm2		Time (min)	EqtSM puncta	Cell area	EtqSM puncta / 100µm2
	-2	0.39773	0.424282			-2	1	486	0.205761		-2	0	682	0		-2	3	364	0.824176		-2	6	619	0.969305		-2	0	545	0		-2	1	839	0.11919		-2	5	550	0.909091			1	648	0.154321
	-1.5	0.532452	0.315608			-1.5	3		0.617284		-1.5	0		0		-1.5	1		0.274725		-1.5	6		0.969305		-1.5	2		0.366972		-1.5	3		0.357569		-1.5	4		0.727273			5		0.771605
	-1	0.45585	0.459763			-1	3		0.617284		-1	0		0		-1	1		0.274725		-1	2		0.323102		-1	2		0.366972		-1	1		0.11919		-1	8		1.45455			1		0.154321
	-0.5	0.406254	0.329834			-0.5	1		0.205761		-0.5	0		0		-0.5	1		0.274725		-0.5	5		0.807754		-0.5	1		0.183486		-0.5	1		0.11919		-0.5	5		0.909091			3		0.462963
	0	0.49356	0.357583			0	3		0.617284		0	0		0		0	1		0.274725		0	7		1.13086		0	3		0.550459		0	5		0.595948		0	4		0.727273			1		0.154321
	0.5	0.414997	0.304668			0.5	2		0.411523		0.5	0		0		0.5	0		0		0.5	5		0.807754		0.5	3		0.550459		0.5	3		0.357569		0.5	2		0.363636			5		0.771605
	1	0.390445	0.277388			1	2		0.411523		1	0		0		1	1		0.274725		1	3		0.484653		1	5		0.917431		1	5		0.595948		1	1		0.181818			3		0.462963
	1.5	0.402803	0.332783			1.5	4		0.823045		1.5	0		0		1.5	1		0.274725		1.5	5		0.807754		1.5	3		0.550459		1.5	1		0.11919		1.5	2		0.363636			0		0
	2	0.452532	0.272491			2	2		0.411523		2	0		0		2	2		0.549451		2	4		0.646204		2	4		0.733945		2	0		0		2	2		0.363636			3		0.462963
	2.5	0.373903	0.376348			2.5	1		0.205761		2.5	0		0		2.5	1		0.274725		2.5	0		0		2.5	6		1.10092		2.5	2		0.238379		2.5	4		0.727273			2		0.308642
	3	0.301634	0.325502			3	2		0.411523		3	0		0		3	0		0		3	6		0.969305		3	2		0.366972		3	3		0.357569		3	2		0.363636			0		0
	3.5	0.392272	0.313895			3.5	1		0.205761		3.5	1		0.146628		3.5	1		0.274725		3.5	2		0.323102		3.5	3		0.550459		3.5	4		0.476758		3.5	6		1.09091			1		0.154321
	4	0.284735	0.188366			4	2		0.411523		4	1		0.146628		4	1		0.274725		4	3		0.484653		4	2		0.366972		4	5		0.595948		4	0		0			2		0.308642
	4.5	0.278524	0.174306			4.5	2		0.411523		4.5	1		0.146628		4.5	0		0		4.5	2		0.323102		4.5	3		0.550459		4.5	2		0.238379		4.5	2		0.363636			1		0.154321
	5	0.355116	0.261823			5	0		0		5	1		0.146628		5	3		0.824176		5	2		0.323102		5	1		0.183486		5	2		0.238379		5	3		0.545455			3		0.462963
	5.5	0.265346	0.123452			5.5	2		0.411523		5.5	1		0.146628		5.5	1		0.274725		5.5	2		0.323102		5.5	1		0.183486		5.5	4		0.476758		5.5	2		0.363636			1		0.154321
	6	0.270412	0.243966			6	1		0.205761		6	0		0		6	0		0		6	4		0.646204		6	3		0.550459		6	4		0.476758		6	1		0.181818			2		0.308642
	6.5	0.49099	0.455837			6.5	1		0.205761		6.5	2		0.293255		6.5	0		0		6.5	5		0.807754		6.5	2		0.366972		6.5	3		0.357569		6.5	8		1.45455			2		0.308642
	7	0.334057	0.256288			7	1		0.205761		7	1		0.146628		7	1		0.274725		7	4		0.646204		7	1		0.183486		7	0		0		7	4		0.727273			1		0.154321
	7.5	0.313635	0.263088			7.5	2		0.411523		7.5	0		0		7.5	1		0.274725		7.5	5		0.807754		7.5	1		0.183486		7.5	0		0		7.5	2		0.363636			1		0.154321
	8	0.298469	0.199505			8	2		0.411523		8	1		0.146628		8	0		0		8	4		0.646204		8	2		0.366972		8	3		0.357569		8	2		0.363636			1		0.154321
	8.5	0.263858	0.274603			8.5	0		0		8.5	0		0		8.5	0		0		8.5	5		0.807754		8.5	2		0.366972		8.5	2		0.238379		8.5	2		0.363636			2		0.308642
	9	0.423207	0.286256			9	1		0.205761		9	2		0.293255		9	1		0.274725		9	6		0.969305		9	1		0.183486		9	5		0.595948		9	4		0.727273			2		0.308642
	9.5	0.284241	0.246945			9.5	1		0.205761		9.5	0		0		9.5	1		0.274725		9.5	5		0.807754		9.5	1		0.183486		9.5	4		0.476758		9.5	2		0.363636			1		0.154321
	10	0.383873	0.259844			10	2		0.411523		10	1		0.146628		10	1		0.274725		10	6		0.969305		10	2		0.366972		10	4		0.476758		10	2		0.363636			1		0.154321
	10.5	0.448523	0.392428			10.5	2		0.411523		10.5	1		0.146628		10.5	0		0		10.5	6		0.969305		10.5	2		0.366972		10.5	3		0.357569		10.5	6		1.09091			1		0.154321
	11	0.397002	0.304143			11	0		0		11	3		0.439883		11	0		0		11	5		0.807754		11	3		0.550459		11	6		0.715137		11	2		0.363636			4		0.617284
	11.5	0.314773	0.293631			11.5	0		0		11.5	0		0		11.5	0		0		11.5	4		0.646204		11.5	2		0.366972		11.5	3		0.357569		11.5	4		0.727273			3		0.462963
	12	0.457629	0.31714			12	2		0.411523		12	1		0.146628		12	1		0.274725		12	6		0.969305		12	1		0.183486		12	3		0.357569		12	5		0.909091			2		0.308642
	12.5	0.360087	0.218265			12.5	1		0.205761		12.5	2		0.293255		12.5	0		0		12.5	4		0.646204		12.5	2		0.366972		12.5	5		0.595948		12.5	3		0.545455			3		0.462963
	13	0.568453	0.545411			13	1		0.205761		13	0		0		13	0		0		13	6		0.969305		13	3		0.550459		13	5		0.595948		13	9		1.63636			4		0.617284
	13.5	0.652909	0.385354			13.5	1		0.205761		13.5	2		0.293255		13.5	2		0.549451		13.5	8		1.29241		13.5	2		0.366972		13.5	5		0.595948		13.5	6		1.09091			5		0.771605
	14	0.699361	0.339899			14	3		0.617284		14	4		0.58651		14	1		0.274725		14	7		1.13086		14	3		0.550459		14	7		0.834327		14	7		1.27273			3		0.462963
	14.5	0.539773	0.366207			14.5	2		0.411523		14.5	2		0.293255		14.5	0		0		14.5	6		0.969305		14.5	3		0.550459		14.5	7		0.834327		14.5	6		1.09091			3		0.462963
	15	0.736811	0.649126			15	0		0		15	2		0.293255		15	2		0.549451		15	5		0.807754		15	5		0.917431		15	15		1.78784		15	10		1.81818			5		0.771605
	15.5	0.516439	0.475429			15.5	1		0.205761		15.5	1		0.146628		15.5	0		0		15.5	7		1.13086		15.5	3		0.550459		15.5	7		0.834327		15.5	7		1.27273			2		0.308642
	16	0.49761	0.385025			16	2		0.411523		16	1		0.146628		16	0		0		16	3		0.484653		16	3		0.550459		16	6		0.715137		16	7		1.27273			4		0.617284
	16.5	0.45416	0.398596			16.5	0		0		16.5	1		0.146628		16.5	1		0.274725		16.5	5		0.807754		16.5	3		0.550459		16.5	8		0.953516		16.5	6		1.09091			2		0.308642
	17	0.44722	0.275845			17	3		0.617284		17	1		0.146628		17	0		0		17	5		0.807754		17	3		0.550459		17	6		0.715137		17	3		0.545455			3		0.462963
	17.5	0.549184	0.452582			17.5	2		0.411523		17.5	0		0		17.5	1		0.274725		17.5	2		0.323102		17.5	5		0.917431		17.5	6		0.715137		17.5	8		1.45455			3		0.462963
	18	0.728258	0.559792			18	2		0.411523		18	1		0.146628		18	2		0.549451		18	3		0.484653		18	4		0.733945		18	8		0.953516		18	11		2			5		0.771605
	18.5	0.518968	0.307921			18.5	2		0.411523		18.5	3		0.439883		18.5	0		0		18.5	4		0.646204		18.5	5		0.917431		18.5	5		0.595948		18.5	5		0.909091			2		0.308642
	19	0.600205	0.262833			19	2		0.411523		19	3		0.439883		19	1		0.274725		19	6		0.969305		19	4		0.733945		19	7		0.834327		19	5		0.909091			3		0.462963
	19.5	0.60311	0.377439			19.5	2		0.411523		19.5	1		0.146628		19.5	2		0.549451		19.5	4		0.646204		19.5	3		0.550459		19.5	5		0.595948		19.5	8		1.45455			3		0.462963
	20	0.617139	0.411157			20	2		0.411523		20	2		0.293255		20	0		0		20	5		0.807754		20	5		0.917431		20	8		0.953516		20	7		1.27273			4		0.617284
	20.5	0.452609	0.439505			20.5	1		0.205761		20.5	2		0.293255		20.5	0		0		20.5	2		0.323102		20.5	6		1.10092		20.5	7		0.834327		20.5	6		1.09091			1		0.154321
	21	0.643352	0.422186			21	2		0.411523		21	2		0.293255		21	0		0		21	5		0.807754		21	6		1.10092		21	4		0.476758		21	7		1.27273			4		0.617284
	21.5	0.673779	0.59743			21.5	2		0.411523		21.5	3		0.439883		21.5	0		0		21.5	3		0.484653		21.5	5		0.917431		21.5	7		0.834327		21.5	11		2			3		0.462963
	22	0.543362	0.393327			22	2		0.411523		22	1		0.146628		22	1		0.274725		22	1		0.161551		22	6		1.10092		22	7		0.834327		22	6		1.09091			4		0.617284
	22.5	0.613592	0.387992			22.5	3		0.617284		22.5	1		0.146628		22.5	2		0.549451		22.5	3		0.484653		22.5	4		0.733945		22.5	5		0.595948		22.5	8		1.45455			2		0.308642
	23	0.573114	0.416014			23	2		0.411523		23	1		0.146628		23	0		0		23	4		0.646204		23	5		0.917431		23	7		0.834327		23	7		1.27273			4		0.617284
	23.5	0.623963	0.495702			23.5	2		0.411523		23.5	2		0.293255		23.5	0		0		23.5	4		0.646204		23.5	5		0.917431		23.5	7		0.834327		23.5	9		1.63636			3		0.462963
	24	0.486506	0.584609			24	1		0.205761		24	1		0.146628		24	0		0		24	1		0.161551		24	6		1.10092		24	6		0.715137		24	9		1.63636			1		0.154321
	24.5	0.441055	0.443535			24.5	1		0.205761		24.5	2		0.293255		24.5	1		0.274725		24.5	0		0		24.5	3		0.550459		24.5	5		0.595948		24.5	8		1.45455			2		0.308642
	25	0.444259	0.422364			25	0		0		25	1		0.146628		25	0		0		25	4		0.646204		25	5		0.917431		25	6		0.715137		25	6		1.09091			2		0.308642
	25.5	0.643502	0.478148			25.5	2		0.411523		25.5	2		0.293255		25.5	1		0.274725		25.5	2		0.323102		25.5	7		1.2844		25.5	8		0.953516		25.5	8		1.45455			3		0.462963
	26	0.508359	0.366695			26	1		0.205761		26	0		0		26	2		0.549451		26	3		0.484653		26	6		1.10092		26	6		0.715137		26	5		0.909091			2		0.308642
	26.5	0.43642	0.43963			26.5	2		0.411523		26.5	0		0		26.5	0		0		26.5	2		0.323102		26.5	7		1.2844		26.5	7		0.834327		26.5	4		0.727273			2		0.308642
	27	0.446664	0.467521			27	3		0.617284		27	0		0		27	0		0		27	1		0.161551		27	7		1.2844		27	5		0.595948		27	5		0.909091			1		0.154321
	27.5	0.353789	0.256597			27.5	2		0.411523		27.5	1		0.146628		27.5	0		0		27.5	3		0.484653		27.5	4		0.733945		27.5	5		0.595948		27.5	3		0.545455			1		0.154321
	28	0.46871	0.455894			28	3		0.617284		28	0		0		28	0		0		28	1		0.161551		28	7		1.2844		28	5		0.595948		28	5		0.909091			2		0.308642

## Sheet: Fig 1D
Numeric values in bold are shown in Figures
		WT + EqtSM & Gal3
		EtqSM puncta / 100µm2		Gal3 puncta / 100µm2				Cell	1						Cell	2						Cell	3						Cell	4						Cell	5						Cell	6
	Time (min)	Average	Std	Average	Std			Time (min)	EqtSM puncta	Gal3 puncta	Cell area	EtqSM puncta / 100µm2	Gal3 puncta / 100µm2		Time (min)	EqtSM puncta	Gal3 puncta	Cell area	EtqSM puncta / 100µm2	Gal3 puncta / 100µm2		Time (min)	EqtSM puncta	Gal3 puncta	Cell area	EtqSM puncta / 100µm2	Gal3 puncta / 100µm2		Time (min)	EqtSM puncta	Gal3 puncta	Cell area	EtqSM puncta / 100µm2	Gal3 puncta / 100µm2		Time (min)	EqtSM puncta	Gal3 puncta	Cell area	EtqSM puncta / 100µm2	Gal3 puncta / 100µm2		Time (min)	EqtSM puncta	Gal3 puncta	Cell area	EtqSM puncta / 100µm2	Gal3 puncta / 100µm2
	-2	0.616524	0.618946	0.381298	0.363986			-2	1	1	578	0.17301	0.17301		-2	1	2	615	0.162602	0.325203			3	0	778	0.385604	0			10	4	680	1.47059	0.588235			8	13	1289	0.620636	1.00853			1	2	807	0.123916	0.247831
	-1.5	0.667726	0.563951	0.373083	0.335862			-1.5	2	2		0.346021	0.346021		-1.5	1	5		0.162602	0.813008			3	0		0.385604	0			9	2		1.32353	0.294118			9	12		0.698216	0.930954			1	4		0.123916	0.495663
	-1	0.489489	0.38438	0.353919	0.364696			-1	2	3		0.346021	0.519031		-1	1	2		0.162602	0.325203			4	1		0.514139	0.128535			5	2		0.735294	0.294118			10	10		0.775795	0.775795			4	10		0.495663	1.23916
	-0.5	0.507919	0.421228	0.370057	0.294674			-0.5	1	3		0.17301	0.519031		-0.5	1	2		0.162602	0.325203			3	1		0.385604	0.128535			7	3		1.02941	0.441176			7	7		0.543057	0.543057			5	6		0.619579	0.743494
	0	0.489559	0.424226	0.419014	0.345763			0	0	4		0	0.692042		0	2	5		0.325203	0.813008			1	1		0.128535	0.128535			9	2		1.32353	0.294118			8	12		0.620636	0.930954			4	7		0.495663	0.86741
	0.5	0.646212	0.539156	0.495358	0.429587			0.5	1	4		0.17301	0.692042		0.5	0	7		0	1.13821			3	1		0.385604	0.128535			6	1		0.882353	0.147059			9	16		0.698216	1.24127			7	6		0.86741	0.743494
	1	0.636881	0.465483	0.452208	0.437574			1	1	5		0.17301	0.865052		1	0	3		0	0.487805			5	1		0.642674	0.128535			6	1		0.882353	0.147059			12	19		0.930954	1.47401			10	7		1.23916	0.86741
	1.5	0.70022	0.407396	0.463125	0.372235			1.5	2	5		0.346021	0.865052		1.5	2	4		0.325203	0.650407			4	1		0.514139	0.128535			6	1		0.882353	0.147059			8	14		0.620636	1.08611			6	6		0.743494	0.743494
	2	1.12311	0.81319	0.426378	0.375838			2	13	3		2.24913	0.519031		2	17	5		2.76423	0.813008			5	1		0.642674	0.128535			5	1		0.735294	0.147059			16	17		1.24127	1.31885			4	5		0.495663	0.619579
	2.5	1.78497	1.73441	0.458829	0.402727			2.5	14	4		2.42215	0.692042		2.5	32	7		5.20325	1.13821			10	1		1.28535	0.128535			5	1		0.735294	0.147059			41	13		3.18076	1.00853			2	7		0.247831	0.86741
	3	2.35445	1.86595	0.536646	0.577968			3	24	5		4.15225	0.865052		3	37	3		6.01626	0.487805			9	1		1.15681	0.128535			6	1		0.882353	0.147059			53	14		4.11171	1.08611			7	7		0.86741	0.86741
	3.5	2.99072	2.68225	0.577221	0.593033			3.5	27	7		4.67128	1.21107		3.5	43	3		6.99187	0.487805			8	1		1.02828	0.128535			8	1		1.17647	0.147059			72	15		5.58573	1.16369			9	9		1.11524	1.11524
	4	3.49396	2.86335	0.489062	0.468274			4	34	8		5.88235	1.38408		4	49	4		7.96748	0.650407			19	1		2.44216	0.128535			15	1		2.20588	0.147059			91	8		7.05974	0.620636			7	5		0.86741	0.619579
	4.5	3.61928	2.88951	0.494071	0.546228			4.5	43	7		7.43945	1.21107		4.5	44	3		7.15447	0.487805			23	1		2.9563	0.128535			13	1		1.91176	0.147059			97	10		7.52521	0.775795			7	6		0.86741	0.743494
	5	4.09509	3.25403	0.533035	0.510984			5	42	6		7.26644	1.03806		5	40	4		6.50407	0.650407			20	1		2.57069	0.128535			13	1		1.91176	0.147059			117	11		9.0768	0.853375			16	5		1.98265	0.619579
	5.5	4.3559	3.10975	0.609116	0.617767			5.5	41	12		7.09343	2.07612		5.5	43	4		6.99187	0.650407			36	1		4.62725	0.128535			17	1		2.5	0.147059			119	13		9.23196	1.00853			16	5		1.98265	0.619579
	6	4.46692	3.0893	0.66149	0.649924			6	42	11		7.26644	1.90311		6	45	4		7.31707	0.650407			37	1		4.75578	0.128535			14	2		2.05882	0.294118			127	8		9.8526	0.620636			17	5		2.10657	0.619579
	6.5	4.68429	3.30036	0.81181	0.643388			6.5	45	14		7.78547	2.42215		6.5	50	6		8.13008	0.97561			32	2		4.11311	0.257069			16	2		2.35294	0.294118			131	14		10.1629	1.08611			17	6		2.10657	0.743494
	7	4.82511	3.19049	0.845682	0.75545			7	42	14		7.26644	2.42215		7	46	8		7.47967	1.30081			33	2		4.24165	0.257069			17	2		2.5	0.294118			146	11		11.3266	0.853375			18	5		2.23048	0.619579
	7.5	4.84795	3.12242	0.953962	0.824055			7.5	39	14		6.7474	2.42215		7.5	45	7		7.31707	1.13821			33	2		4.24165	0.257069			14	2		2.05882	0.294118			133	14		10.3181	1.08611			22	15		2.72615	1.85874
	8	4.95128	3.04981	0.996572	0.898085			8	40	18		6.92042	3.11419		8	54	6		8.78049	0.97561			35	3		4.49871	0.385604			16	2		2.35294	0.294118			136	14		10.5508	1.08611			24	7		2.97398	0.86741
	8.5	4.92865	2.86674	1.22455	1.13728			8.5	34	19		5.88235	3.2872		8.5	44	6		7.15447	0.97561			31	2		3.98458	0.257069			14	3		2.05882	0.441176			136	16		10.5508	1.24127			24	8		2.97398	0.991326
	9	5.30407	3.12046	1.35345	1.27118			9	37	23		6.40138	3.97924		9	54	11		8.78049	1.78862			35	1		4.49871	0.128535			16	3		2.35294	0.441176			142	16		11.0163	1.24127			23	10		2.85006	1.23916
	9.5	5.41801	2.89231	1.45471	1.34062			9.5	36	24		6.22837	4.15225		9.5	51	11		8.29268	1.78862			41	3		5.26992	0.385604			17	3		2.5	0.441176			132	19		10.2405	1.47401			33	8		4.08922	0.991326
	10	5.2967	2.81524	1.48229	1.38854			10	33	23		5.70934	3.97924		10	44	12		7.15447	1.95122			38	2		4.88432	0.257069			17	2		2.5	0.294118			128	18		9.93018	1.39643			28	11		3.46964	1.36307
	10.5	5.39239	2.70176	1.65759	1.51344			10.5	37	27		6.40138	4.67128		10.5	46	15		7.47967	2.43902			42	2		5.39846	0.257069			15	2		2.20588	0.294118			124	24		9.61986	1.86191			29	13		3.59356	1.6109
	11	5.28002	2.64826	1.6315	1.48029			11	36	25		6.22837	4.32526		11	49	14		7.96748	2.27642			39	2		5.01285	0.257069			14	4		2.05882	0.588235			124	24		9.61986	1.86191			33	12		4.08922	1.48699
	11.5	5.26291	2.7681	1.64012	1.4879			11.5	32	25		5.53633	4.32526		11.5	49	14		7.96748	2.27642			36	2		4.62725	0.257069			16	6		2.35294	0.882353			134	26		10.3957	2.01707			32	11		3.9653	1.36307
	12	5.32888	2.742	1.90337	1.76286			12	35	28		6.05536	4.84429		12	44	17		7.15447	2.76423			37	4		4.75578	0.514139			21	6		3.08824	0.882353			135	29		10.4732	2.24981			29	12		3.59356	1.48699
	12.5	5.38138	2.55024	1.80832	1.65918			12.5	35	28		6.05536	4.84429		12.5	45	15		7.31707	2.43902			44	5		5.65553	0.642674			22	5		3.23529	0.735294			126	25		9.77502	1.93949			25	8		3.09789	0.991326
	13	5.45256	2.62971	1.88713	1.67609			13	36	30		6.22837	5.19031		13	49	15		7.96748	2.43902			42	3		5.39846	0.385604			21	6		3.08824	0.882353			137	26		10.6284	2.01707			26	10		3.22181	1.23916
	13.5	5.18118	2.72367	2.00842	1.79425			13.5	35	31		6.05536	5.36332		13.5	46	19		7.47967	3.08943			45	3		5.78406	0.385604			22	5		3.23529	0.735294			136	28		10.5508	2.17223			25	13		3.09789	1.6109
	14	5.16119	2.6251	2.04573	1.87112			14	35	31		6.05536	5.36332		14	48	18		7.80488	2.92683			40	4		5.14139	0.514139			21	5		3.08824	0.735294			129	27		10.0078	2.09465			22	10		2.72615	1.23916
	14.5	5.37241	2.63741	2.26695	2.00102			14.5	36	36		6.22837	6.22837		14.5	47	20		7.64228	3.25203			42	4		5.39846	0.514139			21	7		3.08824	1.02941			137	29		10.6284	2.24981			24	15		2.97398	1.85874
	15	5.31562	2.60462	2.19544	1.83403			15	36	34		6.22837	5.88235		15	42	19		6.82927	3.08943			45	3		5.78406	0.385604			17	8		2.5	1.17647			131	32		10.1629	2.48254			29	16		3.59356	1.98265
	15.5	5.38243	2.54889	2.26487	1.85205			15.5	37	29		6.40138	5.0173		15.5	40	18		6.50407	2.92683			44	5		5.65553	0.642674			20	11		2.94118	1.61765			136	31		10.5508	2.40497			31	13		3.84139	1.6109
	16	5.17914	2.08615	2.25442	1.95801			16	38	26		6.57439	4.49827		16	38	20		6.17886	3.25203			45	3		5.78406	0.385604			19	9		2.79412	1.32353			118	30		9.15438	2.32739			25	13		3.09789	1.6109
	16.5	5.16976	1.98133	2.44519	2.16854			16.5	35	28		6.05536	4.84429		16.5	42	19		6.82927	3.08943			46	3		5.9126	0.385604			24	12		3.52941	1.76471			107	33		8.30101	2.56012			27	19		3.34572	2.3544
	17	5.3451	2.2375	2.37304	1.86876			17	37	27		6.40138	4.67128		17	42	18		6.82927	2.92683			50	3		6.42674	0.385604			22	12		3.23529	1.76471			116	39		8.99922	3.0256			24	18		2.97398	2.23048
	17.5	5.10162	1.69187	2.52017	1.95464			17.5	35	39		6.05536	6.7474		17.5	37	21		6.01626	3.41463			44	3		5.65553	0.385604			26	16		3.82353	2.35294			97	38		7.52521	2.94802			25	19		3.09789	2.3544
	18	5.13308	1.74199	2.54002	2.00747			18	37	36		6.40138	6.22837		18	38	23		6.17886	3.73984			45	4		5.78406	0.514139			23	16		3.38235	2.35294			90	36		6.98216	2.79286			28	21		3.46964	2.60223
	18.5	5.01332	1.79274	2.52344	1.87642			18.5	37	31		6.40138	5.36332		18.5	38	24		6.17886	3.90244			42	4		5.39846	0.514139			21	15		3.08824	2.20588			92	45		7.13732	3.49108			22	23		2.72615	2.85006
	19	4.95412	1.78569	2.61916	1.94927			19	40	30		6.92042	5.19031		19	36	24		5.85366	3.90244			42	6		5.39846	0.771208			19	15		2.79412	2.20588			90	47		6.98216	3.64624			22	18		2.72615	2.23048
	19.5	4.94014	1.58215	2.78571	2.05728			19.5	41	33		7.09343	5.70934		19.5	38	25		6.17886	4.06504			47	7		6.04113	0.899743			21	19		3.08824	2.79412			73	44		5.6633	3.4135			30	22		3.71747	2.72615
	20	4.71699	1.50049	2.72944	2.07231			20	34	28		5.88235	4.84429		20	31	26		5.04065	4.22764			40	7		5.14139	0.899743			22	19		3.23529	2.79412			65	48		5.04267	3.72382			24	23		2.97398	2.85006
	20.5	4.80305	1.39711	2.79663	2.13279			20.5	33	34		5.70934	5.88235		20.5	35	23		5.69106	3.73984			47	7		6.04113	0.899743			21	18		3.08824	2.64706			68	41		5.27541	3.18076			28	25		3.46964	3.09789
	21	4.73252	1.45422	2.89542	2.09108			21	37	31		6.40138	5.36332		21	29	26		4.71545	4.22764			46	7		5.9126	0.899743			22	19		3.23529	2.79412			66	49		5.12025	3.8014			28	26		3.46964	3.22181
	21.5	4.7276	1.35848	2.84149	2.16671			21.5	35	35		6.05536	6.05536		21.5	31	24		5.04065	3.90244			46	7		5.9126	0.899743			24	19		3.52941	2.79412			65	48		5.04267	3.72382			22	20		2.72615	2.47831
	22	4.87167	1.47221	2.87717	2.26238			22	38	34		6.57439	5.88235		22	38	28		6.17886	4.55285			46	5		5.9126	0.642674			24	19		3.52941	2.79412			65	48		5.04267	3.72382			26	19		3.22181	2.3544
	22.5	4.5756	1.52639	2.98786	2.21584			22.5	37	35		6.40138	6.05536		22.5	37	26		6.01626	4.22764			26	7		3.3419	0.899743			14	18		2.05882	2.64706			58	52		4.49961	4.03413			23	25		2.85006	3.09789
	23	4.76532	1.40977	3.0756	2.3329			23	30	33		5.19031	5.70934		23	30	21		4.87805	3.41463			47	7		6.04113	0.899743			32	25		4.70588	3.67647			61	46		4.73235	3.56866			23	28		2.85006	3.46964
	23.5	4.65282	1.43218	3.1646	2.47855			23.5	22	37		3.80623	6.40138		23.5	25	26		4.06504	4.22764			47	7		6.04113	0.899743			34	25		5	3.67647			53	45		4.11171	3.49108			19	27		2.3544	3.34572
	24	4.62327	1.32153	3.23981	2.46983			24	26	40		4.49827	6.92042		24	24	25		3.90244	4.06504			48	8		6.16967	1.02828			39	22		5.73529	3.23529			46	48		3.56866	3.72382			18	27		2.23048	3.34572
	24.5	4.43753	1.36377	3.42069	2.70514			24.5	26	47		4.49827	8.13149		24.5	22	28		3.57724	4.55285			38	9		4.88432	1.15681			25	27		3.67647	3.97059			49	51		3.8014	3.95656			16	29		1.98265	3.59356
	25	4.29137	1.14804	3.40609	2.55848			25	26	41		4.49827	7.09343		25	23	30		3.73984	4.87805			44	10		5.65553	1.28535			27	31		3.97059	4.55882			45	52		3.49108	4.03413			15	29		1.85874	3.59356
	25.5	4.25768	1.20627	3.41556	2.67663			25.5	23	41		3.97924	7.09343		25.5	22	28		3.57724	4.55285			45	12		5.78406	1.54242			25	29		3.67647	4.26471			45	55		3.49108	4.26687			16	27		1.98265	3.34572
	26	4.33125	1.16508	3.36794	2.52912			26	28	42		4.84429	7.26644		26	27	30		4.39024	4.87805			43	9		5.52699	1.15681			27	28		3.97059	4.11765			44	52		3.4135	4.03413			14	29		1.73482	3.59356
	26.5	4.19823	1.16265	3.5464	2.65159			26.5	22	47		3.80623	8.13149		26.5	22	31		3.57724	5.04065			40	13		5.14139	1.67095			23	29		3.38235	4.26471			50	56		3.87898	4.34445			16	32		1.98265	3.9653
	27	4.2067	1.14681	3.46841	2.57637			27	24	44		4.15225	7.61246		27	22	33		3.57724	5.36585			41	11		5.26992	1.41388			26	29		3.82353	4.26471			39	48		3.0256	3.72382			18	30		2.23048	3.71747
	27.5	4.2435	1.26201	3.55704	2.67767			27.5	27	44		4.67128	7.61246		27.5	24	30		3.90244	4.87805			42	13		5.39846	1.67095			28	27		4.11765	3.97059			54	49		4.18929	3.8014			15	30		1.85874	3.71747
	28	4.38839	1.27048	3.49433	2.45785			28	27	35		4.67128	6.05536		28	21	36		3.41463	5.85366			43	9		5.52699	1.15681			27	30		3.97059	4.41176			52	53		4.03413	4.11171			19	31		2.3544	3.84139
	28.5	4.19588	1.35126	3.51478	2.53008			28.5	26	40		4.49827	6.92042		28.5	20	29		3.25203	4.71545			38	12		4.88432	1.54242			29	30		4.26471	4.41176			46	48		3.56866	3.72382			17	30		2.10657	3.71747
	29	4.11264	1.2002	3.48699	2.60529			29	28	42		4.84429	7.26644		29	21	33		3.41463	5.36585			39	9		5.01285	1.15681			26	31		3.82353	4.55882			42	48		3.25834	3.72382			17	33		2.10657	4.08922
	29.5	4.15571	1.2868	3.56834	2.67741			29.5	25	47		4.32526	8.13149		29.5	20	35		3.25203	5.69106			38	10		4.88432	1.28535			26	30		3.82353	4.41176			48	47		3.72382	3.64624			16	32		1.98265	3.9653
	30	4.08445	1.168	3.6271	2.85622			30	23	41		3.97924	7.09343		30	21	37		3.41463	6.01626			35	11		4.49871	1.41388			23	28		3.38235	4.11765			54	55		4.18929	4.26687			17	29		2.10657	3.59356
	30.5	4.14054	1.43715	3.66349	2.82501			30.5	25	44		4.32526	7.61246		30.5	22	35		3.57724	5.69106			37	12		4.75578	1.54242			23	29		3.38235	4.26471			41	53		3.18076	4.11171			14	29		1.73482	3.59356
	31	4.0962	1.45588	3.54081	2.67015			31	25	37		4.32526	6.40138		31	17	35		2.76423	5.69106			37	10		4.75578	1.28535			23	31		3.38235	4.55882			45	45		3.49108	3.49108			15	30		1.85874	3.71747
	31.5	4.05167	1.44581	3.57177	2.57366			31.5	23	41		3.97924	7.09343		31.5	16	32		2.60163	5.20325			38	9		4.88432	1.15681			25	32		3.67647	4.70588			37	51		2.87044	3.95656			11	29		1.36307	3.59356
	32	3.93596	1.48335	3.59972	2.58292			32	25	41		4.32526	7.09343		32	18	35		2.92683	5.69106			34	10		4.37018	1.28535			23	34		3.38235	5			36	51		2.79286	3.95656			12	26		1.48699	3.22181
	32.5	4.01991	1.44319	3.61315	2.59272			32.5	28	41		4.84429	7.09343		32.5	19	37		3.08943	6.01626			33	11		4.24165	1.41388			24	34		3.52941	5			41	55		3.18076	4.26687			12	25		1.48699	3.09789
	33	3.91711	1.54269	3.67149	2.51514			33	23	38		3.97924	6.57439		33	16	36		2.60163	5.85366			35	12		4.49871	1.54242			25	33		3.67647	4.85294			43	59		3.33592	4.57719			14	27		1.73482	3.34572
	33.5	4.06008	1.34044	3.67702	2.59152			33.5	27	41		4.67128	7.09343		33.5	21	38		3.41463	6.17886			36	10		4.62725	1.28535			25	36		3.67647	5.29412			37	52		2.87044	4.03413			14	27		1.73482	3.34572
	34	3.95458	1.5213	3.7072	2.63471			34	23	42		3.97924	7.26644		34	23	36		3.73984	5.85366			37	11		4.75578	1.41388			25	36		3.67647	5.29412			42	53		3.25834	4.11171			12	27		1.48699	3.34572
	34.5	3.89737	1.50431	3.63525	2.65836			34.5	25	38		4.32526	6.57439		34.5	20	34		3.25203	5.52846			32	9		4.11311	1.15681			25	36		3.67647	5.29412			41	58		3.18076	4.49961			14	28		1.73482	3.46964
	35	3.7942	1.48144	3.56377	2.5516			35	21	37		3.63322	6.40138		35	19	33		3.08943	5.36585			34	10		4.37018	1.28535			25	36		3.67647	5.29412			43	64		3.33592	4.96509			15	26		1.85874	3.22181
	35.5	3.78238	1.5592	3.68306	2.6693			35.5	24	45		4.15225	7.78547		35.5	20	35		3.25203	5.69106			38	11		4.88432	1.41388			24	37		3.52941	5.44118			34	60		2.6377	4.65477			12	29		1.48699	3.59356
	36	3.79028	1.50861	3.58077	2.5518			36	27	45		4.67128	7.78547		36	21	34		3.41463	5.52846			36	10		4.62725	1.28535			24	35		3.52941	5.14706			35	59		2.71528	4.57719			13	24		1.6109	2.97398
	36.5	3.59916	1.47901	3.45958	2.46011			36.5	23	37		3.97924	6.40138		36.5	16	28		2.60163	4.55285			34	9		4.37018	1.15681			23	36		3.38235	5.29412			39	59		3.0256	4.57719			13	27		1.6109	3.34572
	37	3.65222	1.40388	3.71511	2.65529			37	23	45		3.97924	7.78547		37	21	29		3.41463	4.71545			31	10		3.98458	1.28535			22	34		3.23529	5			36	61		2.79286	4.73235			13	28		1.6109	3.46964
	37.5	3.5132	1.42667	3.6194	2.57125			37.5	22	42		3.80623	7.26644		37.5	17	38		2.76423	6.17886			33	9		4.24165	1.15681			21	33		3.08824	4.85294			31	50		2.40497	3.87898			13	27		1.6109	3.34572
	38	3.40597	1.39964	3.5624	2.50637			38	20	40		3.46021	6.92042		38	14	33		2.27642	5.36585			29	8		3.72751	1.02828			19	33		2.79412	4.85294			31	54		2.40497	4.18929			13	25		1.6109	3.09789
	38.5	3.5487	1.34203	3.70147	2.69248			38.5	25	43		4.32526	7.43945		38.5	18	34		2.92683	5.52846			32	10		4.11311	1.28535			23	35		3.38235	5.14706			33	53		2.56012	4.11171			12	28		1.48699	3.46964
	39	3.44519	1.3165	3.7202	2.40235			39	24	40		4.15225	6.92042		39	19	39		3.08943	6.34146			32	13		4.11311	1.67095			21	34		3.08824	5			26	59		2.01707	4.57719			11	32		1.36307	3.9653
	39.5	3.30426	1.25198	3.50741	2.33197			39.5	23	41		3.97924	7.09343		39.5	21	37		3.41463	6.01626			29	15		3.72751	1.92802			21	33		3.08824	4.85294			25	51		1.93949	3.95656			13	26		1.6109	3.22181
	40	3.25364	1.1488	3.58217	2.62426			40	22	37		3.80623	6.40138		40	20	32		3.25203	5.20325			28	12		3.59897	1.54242			20	35		2.94118	5.14706			36	57		2.79286	4.42203			12	29		1.48699	3.59356
*Cell 1 - Cell 9 are also included in Fig 1B
[truncated: 66 more columns]

## Sheet: Fig 1H
Numeric values in bold are shown in Figures
		WT + EqtSM				Average Intensity t1-5			Average Intensity t1-5			Average Intensity t1-5			Average Intensity t1-5			Average Intensity t1-5			Average Intensity t1-5			Average Intensity t1-5
		norm. EqtSM intensity			Cell 1	0.0472		Cell 2	0.0322		Cell 3	0.0022		Cell 4	0.0342		Cell 5	1.193		Cell 6	0.03		Cell 7	1.6394
	Time (secs)	Average	Std		ROI intensity	Norm Intensity		ROI intensity	Norm Intensity		ROI intensity	Norm Intensity		ROI intensity	Norm Intensity		ROI intensity	Norm Intensity		ROI intensity	Norm Intensity		ROI intensity	Norm Intensity
	-20	0.0682571	0.0909608		0.043	-0.0042		0.054	0.0218		0.011	0.0088		0.086	0.0518		1.341	0.148		0.043	0.013		1.878	0.2386
	-15	-0.00731429	0.056341		0.064	0.0168		0.032	-0.0002		0	-0.0022		0.021	-0.0132		1.266	0.073		0.021	-0.009		1.523	-0.1164
	-10	0.00668571	0.0292513		0.043	-0.0042		0.011	-0.0212		0	-0.0022		0.021	-0.0132		1.212	0.019		0.032	0.002		1.706	0.0666
	-5	-0.0146	0.0159437		0.043	-0.0042		0.032	-0.0002		0	-0.0022		0.011	-0.0232		1.148	-0.045		0.011	-0.019		1.631	-0.0084
	0	-0.0530286	0.0922689		0.043	-0.0042		0.032	-0.0002		0	-0.0022		0.032	-0.0022		0.998	-0.195		0.043	0.013		1.459	-0.1804
	5	1.17483	0.794111		1.942	1.8948		0.333	0.3008		1.684	1.6818		1.373	1.3388		1.009	-0.184		1.717	1.687		3.144	1.5046
	10	1.74783	0.941832		2.242	2.1948		0.654	0.6218		2.983	2.9808		2.103	2.0688		1.502	0.309		2.092	2.062		3.637	1.9976
	15	2.08197	0.969477		2.553	2.5058		0.794	0.7618		3.197	3.1948		2.629	2.5948		1.867	0.674		2.414	2.384		4.098	2.4586
	20	2.25226	1.04901		2.629	2.5818		0.955	0.9228		3.787	3.7848		2.586	2.5518		2.017	0.824		2.768	2.738		4.002	2.3626
	25	2.45469	1.06648		2.618	2.5708		1.009	0.9768		3.916	3.9138		2.854	2.8198		2.264	1.071		3.058	3.028		4.442	2.8026
	30	2.64911	1.15491		2.564	2.5168		1.041	1.0088		4.517	4.5148		2.897	2.8628		2.671	1.478		3.219	3.189		4.613	2.9736
	35	2.76869	1.05543		2.693	2.6458		1.341	1.3088		4.538	4.5358		2.929	2.8948		2.94	1.747		3.38	3.35		4.538	2.8986
	40	2.85911	1.07799		2.789	2.7418		1.309	1.2768		4.624	4.6218		2.757	2.7228		3.144	1.951		3.487	3.457		4.882	3.2426
	45	2.96169	1.13692		2.757	2.7098		1.373	1.3408		4.935	4.9328		2.65	2.6158		3.455	2.262		3.712	3.682		4.828	3.1886
	50	2.95883	1.11593		2.789	2.7418		1.245	1.2128		4.828	4.8258		2.532	2.4978		3.884	2.691		3.766	3.736		4.646	3.0066
	55	3.06297	1.11654		2.704	2.6568		1.448	1.4158		4.989	4.9868		2.564	2.5298		4.174	2.981		3.873	3.843		4.667	3.0276
	60	2.84069	1.36199		2.875	2.8278		1.373	1.3408		5.128	5.1258		2.575	2.5408		2.468	1.275		3.927	3.897		4.517	2.8776
	65	2.97711	1.36344		2.822	2.7748		1.47	1.4378		5.214	5.2118		2.489	2.4548		2.768	1.575		4.216	4.186		4.839	3.1996
	70	2.89126	1.40409		2.757	2.7098		1.373	1.3408		5.15	5.1478		2.532	2.4978		2.543	1.35		4.249	4.219		4.613	2.9736
	75	2.88969	1.36513		2.629	2.5818		1.448	1.4158		5.075	5.0728		2.596	2.5618		2.586	1.393		4.259	4.229		4.613	2.9736
	80	2.90511	1.44101		2.618	2.5708		1.438	1.4058		5.364	5.3618		2.596	2.5618		2.661	1.468		4.292	4.262		4.345	2.7056
	85	2.85454	1.4635		2.425	2.3778		1.373	1.3408		5.053	5.0508		2.425	2.3908		2.478	1.285		4.56	4.53		4.646	3.0066
	90	2.87883	1.46568		2.596	2.5488		1.395	1.3628		5.096	5.0938		2.328	2.2938		2.596	1.403		4.656	4.626		4.463	2.8236
	95	2.92197	1.4652		2.543	2.4958		1.577	1.5448		5.053	5.0508		2.435	2.4008		2.425	1.232		4.721	4.691		4.678	3.0386
	100	2.92197	1.47015		2.575	2.5278		1.384	1.3518		5	4.9978		2.586	2.5518		2.521	1.328		4.785	4.755		4.581	2.9416
	105	2.85283	1.48419		2.553	2.5058		1.448	1.4158		4.946	4.9438		2.36	2.3258		2.36	1.167		4.764	4.734		4.517	2.8776
	110	2.89911	1.57503		2.511	2.4638		1.395	1.3628		5.075	5.0728		2.36	2.3258		2.35	1.157		4.989	4.959		4.592	2.9526
	115	2.90969	1.55033		2.521	2.4738		1.277	1.2448		4.957	4.9548		2.328	2.2938		2.575	1.382		5.075	5.045		4.613	2.9736
	120	2.8744	1.58296		2.382	2.3348		1.405	1.3728		4.935	4.9328		2.414	2.3798		2.393	1.2		5.182	5.152		4.388	2.7486
	125	2.9114	1.54575		2.371	2.3238		1.352	1.3198		4.946	4.9438		2.307	2.2728		2.693	1.5		5.161	5.131		4.528	2.8886
	130	2.8654	1.68797		2.393	2.3458		1.373	1.3408		4.989	4.9868		2.114	2.0798		2.275	1.082		5.386	5.356		4.506	2.8666
	135	2.8224	1.68676		2.232	2.1848		1.352	1.3198		4.989	4.9868		2.135	2.1008		2.285	1.092		5.343	5.313		4.399	2.7596
	140	2.82383	1.74243		2.36	2.3128		1.277	1.2448		5.064	5.0618		2.221	2.1868		2.167	0.974		5.418	5.388		4.238	2.5986
	145	2.78883	1.76015		2.35	2.3028		1.245	1.2128		4.839	4.8368		2.092	2.0578		2.06	0.867		5.547	5.517		4.367	2.7276
	150	2.83297	1.77419		2.242	2.1948		1.18	1.1478		4.967	4.9648		2.156	2.1218		2.393	1.2		5.665	5.635		4.206	2.5666
	155	2.82226	1.7504		2.253	2.2058		1.33	1.2978		4.86	4.8578		2.017	1.9828		2.382	1.189		5.697	5.667		4.195	2.5556
	160	2.85154	1.77681		2.285	2.2378		1.395	1.3628		4.989	4.9868		2.028	1.9938		2.232	1.039		5.665	5.635		4.345	2.7056
	165	2.79011	1.76996		2.328	2.2808		1.159	1.1268		4.892	4.8898		2.06	2.0258		2.371	1.178		5.654	5.624		4.045	2.4056
	170	2.80554	1.86215		2.253	2.2058		1.245	1.2128		4.871	4.8688		1.91	1.8758		2.285	1.092		5.955	5.925		4.098	2.4586
	175	2.83911	1.85389		2.199	2.1518		1.137	1.1048		4.796	4.7938		1.802	1.7678		2.511	1.318		6.008	5.978		4.399	2.7596
	180	2.86083	1.87988		2.146	2.0988		1.191	1.1588		4.753	4.7508		2.028	1.9938		2.468	1.275		6.18	6.15		4.238	2.5986
	185	2.82526	1.89367		2.21	2.1628		1.223	1.1908		4.817	4.8148		1.76	1.7258		2.596	1.403		6.169	6.139		3.98	2.3406
	190	2.78854	1.93331		2.199	2.1518		1.255	1.2228		4.764	4.7618		1.77	1.7358		2.253	1.06		6.201	6.171		4.056	2.4166
	195	2.78554	1.92037		2.146	2.0988		1.18	1.1478		4.678	4.6758		1.727	1.6928		2.425	1.232		6.233	6.203		4.088	2.4486
	200	2.7564	1.92812		2.221	2.1738		1.105	1.0728		4.538	4.5358		1.878	1.8438		2.403	1.21		6.309	6.279		3.819	2.1796
	205	2.7594	1.9907		2.124	2.0768		1.094	1.0618		4.796	4.7938		1.738	1.7038		2.371	1.178		6.309	6.279		3.862	2.2226
	210	2.67511	1.98993		2.038	1.9908		1.009	0.9768		4.474	4.4718		1.781	1.7468		2.317	1.124		6.384	6.354		3.701	2.0616
		WT + EqtSol				Average Intensity t1-5			Average Intensity t1-5			Average Intensity t1-5			Average Intensity t1-5
		norm. EqtSM intensity			Cell 1	0.0086		Cell 2	0		Cell 3	0.0086		Cell 4	0
	Time (secs)	Average	Std		ROI intensity	Norm Intensity		ROI intensity	Norm Intensity		ROI intensity	Norm Intensity		ROI intensity	Norm Intensity
	-20	0.00645	0.0113565		0.032	0.0234		0	0		0.011	0.0024		0	0
	-15	0.0012	0.00138564		0.011	0.0024		0	0		0.011	0.0024		0	0
	-10	-0.0043	0.00496521		0	-0.0086		0	0		0	-0.0086		0	0
	-5	-0.0043	0.00496521		0	-0.0086		0	0		0	-0.0086		0	0
	0	0.00095	0.00864311		0	-0.0086		0	0		0.021	0.0124		0	0
	5	0.0092	0.0244715		0	-0.0086		0	0		0.054	0.0454		0	0
	10	0.02795	0.0617665		0	-0.0086		0	0		0.129	0.1204		0	0
	15	0.02795	0.0543118		0.011	0.0024		0	0		0.118	0.1094		0	0
	20	0.05995	0.111786		0.021	0.0124		0	0		0.236	0.2274		0	0
	25	0.0252	0.0488131		0.011	0.0024		0	0		0.107	0.0984		0	0
	30	0.0412	0.0882265		0	-0.0086		0	0		0.182	0.1734		0	0
	35	0.03045	0.0667565		0	-0.0086		0	0		0.139	0.1304		0	0
	40	0.02795	0.0543118		0.011	0.0024		0	0		0.118	0.1094		0	0
	45	0.03045	0.0540818		0	-0.0086		0.021	0.021		0.118	0.1094		0	0
	50	0.01445	0.0273234		0.011	0.0024		0	0		0.064	0.0554		0	0
	55	0.0387	0.0379735		0.054	0.0454		0.021	0.021		0.097	0.0884		0	0
	60	0.0332	0.0519838		0.032	0.0234		0	0		0.118	0.1094		0	0
	65	0.0252	0.018182		0.011	0.0024		0.032	0.032		0.054	0.0454		0.021	0.021
	70	0.01695	0.0262914		0.021	0.0124		0	0		0.064	0.0554		0	0
	75	0.01445	0.0284541		0	-0.0086		0.011	0.011		0.064	0.0554		0	0
	80	0.03845	0.0622846		0.032	0.0234		0	0		0.139	0.1304		0	0
	85	0.0227	0.0367712		0.011	0.0024		0.011	0.011		0.086	0.0774		0	0
	90	0.0172	0.0403376		0	-0.0086		0	0		0.086	0.0774		0	0
	95	0.03345	0.0393417		0.043	0.0344		0.011	0.011		0.097	0.0884		0	0
	100	0.0252	0.0488131		0.011	0.0024		0	0		0.107	0.0984		0	0
	105	0.01445	0.0273234		0.011	0.0024		0	0		0.064	0.0554		0	0
	110	0.01445	0.0172792		0.032	0.0234		0	0		0.043	0.0344		0	0
	115	0.02245	0.0317748		0	-0.0086		0.011	0.011		0.075	0.0664		0.021	0.021
	120	0.0172	0.0328195		0.011	0.0024		0	0		0.075	0.0664		0	0
	125	0.01995	0.0458131		0	-0.0086		0	0		0.097	0.0884		0	0
	130	0.01445	0.0273234		0.011	0.0024		0	0		0.064	0.0554		0	0
	135	0.00645	0.0138577		0	-0.0086		0	0		0.032	0.0234		0.011	0.011
	140	0.01195	0.0223287		0.011	0.0024		0	0		0.054	0.0454		0	0
	145	0.02245	0.015926		0.021	0.0124		0.011	0.011		0.054	0.0454		0.021	0.021
	150	0.0252	0.0425369		0.021	0.0124		0	0		0.097	0.0884		0	0
	155	0.0147	0.0210044		0.011	0.0024		0	0		0.054	0.0454		0.011	0.011
	160	0.01995	0.0383167		0.011	0.0024		0	0		0.086	0.0774		0	0
	165	0.03295	0.0444766		0.021	0.0124		0	0		0.107	0.0984		0.021	0.021
	170	0.0117	0.0294141		0	-0.0086		0	0		0.064	0.0554		0	0
	175	0.0092	0.0186168		0	-0.0086		0	0		0.043	0.0344		0.011	0.011
	180	0.01445	0.0348698		0	-0.0086		0	0		0.075	0.0664		0	0
	185	0.01445	0.0273234		0.011	0.0024		0	0		0.064	0.0554		0	0
	190	0.00095	0.00864311		0	-0.0086		0	0		0.021	0.0124		0	0
	195	0.0092	0.0132283		0	-0.0086		0.011	0.011		0.032	0.0234		0.011	0.011
	200	0.0172	0.0328195		0.011	0.0024		0	0		0.075	0.0664		0	0
	205	0.01445	0.0240895		0	-0.0086		0	0		0.054	0.0454		0.021	0.021
	210	0.00645	0.0190693		0	-0.0086		0	0		0.043	0.0344		0	0
		SMS-KO + EqtSM				Average Intensity t1-5			Average Intensity t1-5			Average Intensity t1-5			Average Intensity t1-5			Average Intensity t1-5			Average Intensity t1-5
		norm. EqtSM intensity			Cell 1	0.0128		Cell 2	0.2918		Cell 3	0.0624		Cell 4	0.3112		Cell 5	0.0108		Cell 6	0.796
	Time (secs)	Average	Std		ROI intensity	Norm Intensity		ROI intensity	Norm Intensity		ROI intensity	Norm Intensity		ROI intensity	Norm Intensity		ROI intensity	Norm Intensity		ROI intensity	Norm Intensity
	-20	0.0921667	0.127921		0.032	0.0192		0.483	0.1912		0.075	0.0126		0.322	0.0108		0.021	0.0102		1.105	0.309
	-15	-0.0328333	0.056329		0	-0.0128		0.225	-0.0668		0.054	-0.0084		0.333	0.0218		0.011	0.0002		0.665	-0.131
	-10	-0.00966667	0.0221885		0	-0.0128		0.247	-0.0448		0.086	0.0236		0.3	-0.0112		0.011	0.0002		0.783	-0.013
	-5	-0.0275	0.0387345		0.032	0.0192		0.204	-0.0878		0.054	-0.0084		0.268	-0.0432		0.011	0.0002		0.751	-0.045
	0	-0.0221667	0.0503014		0	-0.0128		0.3	0.0082		0.043	-0.0194		0.333	0.0218		0	-0.0108		0.676	-0.12
	5	0.5015	0.521807		0.665	0.6522		1.405	1.1132		0.268	0.2056		0.869	0.5578		0.858	0.8472		0.429	-0.367
	10	0.895167	0.735105		0.955	0.9422		1.974	1.6822		0.558	0.4956		0.987	0.6758		1.76	1.7492		0.622	-0.174
	15	0.925333	0.81189		1.073	1.0602		2.135	1.8432		0.418	0.3556		1.18	0.8688		1.727	1.7162		0.504	-0.292
	20	1.02217	0.751433		1.084	1.0712		2.103	1.8112		0.429	0.3666		1.491	1.1798		1.781	1.7702		0.73	-0.066
	25	0.986	0.888026		1.094	1.0812		2.081	1.7892		0.429	0.3666		1.448	1.1368		1.963	1.9522		0.386	-0.41
	30	0.9595	0.805944		1.041	1.0282		2.006	1.7142		0.322	0.2596		1.416	1.1048		1.867	1.8562		0.59	-0.206
	35	0.932667	0.849638		1.084	1.0712		2.038	1.7462		0.29	0.2276		1.427	1.1158		1.802	1.7912		0.44	-0.356
	40	0.909333	0.927994		1.051	1.0382		1.985	1.6932		0.236	0.1736		1.481	1.1698		1.92	1.9092		0.268	-0.528
	45	0.8555	0.753985		0.976	0.9632		1.845	1.5532		0.257	0.1946		1.459	1.1478		1.577	1.5662		0.504	-0.292
	50	0.786167	0.702547		1.03	1.0172		1.706	1.4142		0.215	0.1526		1.352	1.0408		1.405	1.3942		0.494	-0.302
	55	0.830833	0.708929		0.923	0.9102		1.76	1.4682		0.204	0.1416		1.448	1.1368		1.534	1.5232		0.601	-0.195
	60	0.779	0.678335		0.966	0.9532		1.62	1.3282		0.204	0.1416		1.298	0.9868		1.502	1.4912		0.569	-0.227
	65	0.723667	0.680385		0.869	0.8562		1.674	1.3822		0.204	0.1416		1.384	1.0728		1.245	1.2342		0.451	-0.345
	70	0.6985	0.66527		0.783	0.7702		1.631	1.3392		0.129	0.0666		1.427	1.1158		1.202	1.1912		0.504	-0.292
	75	0.702	0.566804		0.88	0.8672		1.448	1.1562		0.097	0.0346		1.298	0.9868		1.234	1.2232		0.74	-0.056
	80	0.680667	0.549343		0.826	0.8132		1.427	1.1352		0.172	0.1096		1.245	0.9338		1.212	1.2012		0.687	-0.109
	85	0.607167	0.478525		0.74	0.7272		1.255	0.9632		0.129	0.0666		1.223	0.9118		1.041	1.0302		0.74	-0.056
	90	0.618	0.499958		0.88	0.8672		1.298	1.0062		0.118	0.0556		1.234	0.9228		0.966	0.9552		0.697	-0.099
	95	0.55	0.569736		0.708	0.6952		1.309	1.0172		0.182	0.1196		1.202	0.8908		0.987	0.9762		0.397	-0.399
	100	0.514333	0.527942		0.665	0.6522		1.148	0.8562		0.097	0.0346		1.352	1.0408		0.815	0.8042		0.494	-0.302
	105	0.514333	0.512625		0.719	0.7062		1.116	0.8242		0.032	-0.0304		1.191	0.8798		0.955	0.9442		0.558	-0.238
	110	0.498333	0.485245		0.719	0.7062		1.105	0.8132		0.054	-0.0084		1.18	0.8688		0.848	0.8372		0.569	-0.227
	115	0.503333	0.400522		0.697	0.6842		1.019	0.7272		0	-0.0624		1.223	0.9118		0.708	0.6972		0.858	0.062
	120	0.475	0.32781		0.59	0.5772		0.955	0.6632		0.097	0.0346		1.127	0.8158		0.676	0.6652		0.89	0.094
	125	0.4445	0.434519		0.719	0.7062		0.998	0.7062		0.107	0.0446		1.084	0.7728		0.697	0.6862		0.547	-0.249
	130	0.460667	0.36957		0.633	0.6202		0.987	0.6952		0.032	-0.0304		1.191	0.8798		0.569	0.5582		0.837	0.041
	135	0.371167	0.438877		0.601	0.5882		0.783	0.4912		0.075	0.0126		1.169	0.8578		0.612	0.6012		0.472	-0.324
	140	0.482	0.333758		0.59	0.5772		0.966	0.6742		0.064	0.0016		1.223	0.9118		0.558	0.5472		0.976	0.18
	145	0.680667	0.504227		0.676	0.6632		0.88	0.5882		0.054	-0.0084		1.105	0.7938		0.515	0.5042		2.339	1.543
	150	0.340833	0.431098		0.612	0.5992		0.815	0.5232		0.086	0.0236		1.137	0.8258		0.44	0.4292		0.44	-0.356
	155	0.625	0.502391		0.59	0.5772		0.815	0.5232		0.032	-0.0304		1.062	0.7508		0.44	0.4292		2.296	1.5
	160	0.625167	0.511892		0.59	0.5772		0.837	0.5452		0.086	0.0236		1.073	0.7618		0.322	0.3112		2.328	1.532
	165	0.322833	0.304923		0.59	0.5772		0.665	0.3732		0.011	-0.0514		1.051	0.7398		0.268	0.2572		0.837	0.041
	170	0.462333	0.271888		0.504	0.4912		0.74	0.4482		0.032	-0.0304		0.966	0.6548		0.461	0.4502		1.556	0.76
	175	0.489167	0.402686		0.547	0.5342		0.708	0.4162		0	-0.0624		1.03	0.7188		0.236	0.2252		1.899	1.103
	180	0.489167	0.37163		0.504	0.4912		0.633	0.3412		0.064	0.0016		1.019	0.7078		0.322	0.3112		1.878	1.082
	185	0.476833	0.3879		0.451	0.4382		0.644	0.3522		0.021	-0.0414		1.084	0.7728		0.29	0.2792		1.856	1.06
	190	0.435667	0.320074		0.483	0.4702		0.612	0.3202		0.043	-0.0194		1.062	0.7508		0.268	0.2572		1.631	0.835
	195	0.448	0.370347		0.397	0.3842		0.622	0.3302		0.075	0.0126		1.009	0.6978		0.225	0.2142		1.845	1.049
	200	0.289167	0.223588		0.397	0.3842		0.601	0.3092		0.054	-0.0084		0.966	0.6548		0.236	0.2252		0.966	0.17
	205	0.3765	0.294782		0.418	0.4052		0.569	0.2772		0.043	-0.0194		0.944	0.6328		0.193	0.1822		1.577	0.781
	210	0.287167	0.239949		0.386	0.3732		0.504	0.2122		0.054	-0.0084		1.009	0.6978		0.161	0.1502		1.094	0.298

## Sheet: Fig 1F
Numeric values in bold are shown in Figures
	Total number of infected cells	Cells with ≥ 1 Eqt/M. marinum coloc	% cells Eqt/M marinum coloc
EqtSM+WT	30	18	60
EqtSol+WT	30	1	3.33333
EqtSM+ΔRD1	30	2	6.66667
EqtSol+ΔRD2	30	0	0

## Sheet: Fig 2B
Numeric values in bold are shown in Figures
			Total number of cells analyzed	Cells with ≥ 1 EtqSM puncta	% cells with EqtSM puncta	p value unpaired, two-tailed t test
+SLO	+Ca2+	Rep1	10	3	30
		Rep2	9	2	22.2222
		Rep3	10	3	30
						0.00238257
	-Ca2+ +EGTA	Rep1	14	1	7.14286
		Rep2	11	1	9.09091
		Rep3	10	1	10
	WT	Rep1	10	2	20
		Rep2	13	5	38.4615
		Rep3	11	2	18.1818
						0.0429291
	TMEM16F	Rep1	11	0	0
		Rep2	12	0	0
		Rep3	9	1	11.1111

## Sheet: Fig 2D
Numeric values in bold are shown in Figures
			Total number ofcells analyzed	Cells with ≥ 1 EtqSM puncta	% cells with EqtSM puncta	p value unpaired, two-tailed t test
+Ionomycin	+Ca2+	Rep1	15	12	80
		Rep2	14	10	71.4286
		Rep3	12	11	91.6667
						0.000493329
	-Ca2+ +EGTA	Rep1	8	0	0
		Rep2	8	1	12.5
		Rep3	9	1	11.1111
	WT	Rep1	13	8	61.5385
		Rep2	13	8	61.5385
		Rep3	15	14	93.3333
						0.006067
	TMEM16F	Rep1	16	1	6.25
		Rep2	11	2	18.1818
		Rep3	14	2	14.2857

## Sheet: Fig 2F
Numeric values in bold are shown in Figures
		WT - BAPTA
		EtqSM puncta / 100µm2				Cell	1				Cell	2				Cell	3				Cell	4				Cell	5				Cell	6				Cell	7				Cell	8				Cell	9
	Time (min)	Average	Std			Time (min)	EqtSM puncta	Cell area	EtqSM puncta / 100µm2		Time (min)	EqtSM puncta	Cell area	EtqSM puncta / 100µm2		Time (min)	EqtSM puncta	Cell area	EtqSM puncta / 100µm2		Time (min)	EqtSM puncta	Cell area	EtqSM puncta / 100µm2		Time (min)	EqtSM puncta	Cell area	EtqSM puncta / 100µm2		Time (min)	EqtSM puncta	Cell area	EtqSM puncta / 100µm2		Time (min)	EqtSM puncta	Cell area	EtqSM puncta / 100µm2		Time (min)	EqtSM puncta	Cell area	EtqSM puncta / 100µm2		Time (min)	EqtSM puncta	Cell area	EtqSM puncta / 100µm2
	-2	0.658778	0.440455			-2	6	885	0.677966		-2	1	759	0.131752		-2	8	1010	0.792079		-2	9	1138	0.790861		-2	1	827	0.120919		-2	7	741	0.944669		-2	4	469	0.852878		-2	0	622	0		-2	2	803	0.249066
	-1.5	0.728641	0.510252			-1.5	6		0.677966		-1.5	2		0.263505		-1.5	8		0.792079		-1.5	6		0.527241		-1.5	1		0.120919		-1.5	11		1.48448		-1.5	5		1.0661		-1.5	1		0.160772		-1.5	1		0.124533
	-1	0.599976	0.534046			-1	5		0.564972		-1	4		0.527009		-1	8		0.792079		-1	6		0.527241		-1	4		0.483676		-1	9		1.21457		-1	2		0.426439		-1	0		0		-1	1		0.124533
	-0.5	0.612456	0.541383			-0.5	4		0.451977		-0.5	3		0.395257		-0.5	2		0.19802		-0.5	6		0.527241		-0.5	5		0.604595		-0.5	9		1.21457		-0.5	3		0.639659		-0.5	1		0.160772		-0.5	1		0.124533
	0	0.538033	0.483847			0	5		0.564972		0	3		0.395257		0	11		1.08911		0	5		0.439367		0	1		0.120919		0	11		1.48448		0	1		0.21322		0	0		0		0	1		0.124533
	0.5	0.829482	0.703872			0.5	6		0.677966		0.5	4		0.527009		0.5	9		0.891089		0.5	5		0.439367		0.5	3		0.362757		0.5	17		2.2942		0.5	2		0.426439		0.5	0		0		0.5	1		0.124533
	1	0.670858	0.703752			1	3		0.338983		1	1		0.131752		1	9		0.891089		1	4		0.351494		1	0		0		1	15		2.02429		1	0		0		1	0		0		1	1		0.124533
	1.5	0.651089	0.639144			1.5	4		0.451977		1.5	1		0.131752		1.5	13		1.28713		1.5	5		0.439367		1.5	3		0.362757		1.5	14		1.88934		1.5	0		0		1.5	0		0		1.5	1		0.124533
	2	0.697859	0.687163			2	4		0.451977		2	2		0.263505		2	15		1.48515		2	5		0.439367		2	1		0.120919		2	11		1.48448		2	0		0		2	0		0		2	1		0.124533
	2.5	0.837995	0.665946			2.5	7		0.79096		2.5	0		0		2.5	14		1.38614		2.5	4		0.351494		2.5	5		0.604595		2.5	11		1.48448		2.5	0		0		2.5	0		0		2.5	1		0.124533
	3	1.12094	0.927508			3	10		1.12994		3	1		0.131752		3	12		1.18812		3	4		0.351494		3	4		0.483676		3	11		1.48448		3	0		0		3	0		0		3	1		0.124533
	3.5	1.17713	1.0982			3.5	10		1.12994		3.5	1		0.131752		3.5	10		0.990099		3.5	7		0.615114		3.5	1		0.120919		3.5	12		1.61943		3.5	0		0		3.5	0		0		3.5	1		0.124533
	4	1.36749	1.28828			4	8		0.903955		4	2		0.263505		4	13		1.28713		4	4		0.351494		4	0		0		4	9		1.21457		4	0		0		4	0		0		4	1		0.124533
	4.5	1.35242	1.35196			4.5	16		1.80791		4.5	4		0.527009		4.5	13		1.28713		4.5	4		0.351494		4.5	2		0.241838		4.5	9		1.21457		4.5	2		0.426439		4.5	0		0		4.5	1		0.124533
	5	1.5473	1.53504			5	19		2.14689		5	5		0.658762		5	9		0.891089		5	4		0.351494		5	4		0.483676		5	7		0.944669		5	0		0		5	0		0		5	5		0.622665
	5.5	1.97163	1.70094			5.5	24		2.71186		5.5	5		0.658762		5.5	11		1.08911		5.5	5		0.439367		5.5	4		0.483676		5.5	6		0.809717		5.5	9		1.91898		5.5	1		0.160772		5.5	15		1.868
	6	2.33629	1.8002			6	28		3.16384		6	10		1.31752		6	9		0.891089		6	4		0.351494		6	4		0.483676		6	5		0.674764		6	20		4.26439		6	2		0.321543		6	20		2.49066
	6.5	2.60513	1.97481			6.5	37		4.18079		6.5	20		2.63505		6.5	5		0.49505		6.5	3		0.26362		6.5	4		0.483676		6.5	3		0.404858		6.5	27		5.75693		6.5	6		0.96463		6.5	23		2.86426
	7	3.00298	2.16925			7	40		4.51977		7	24		3.16206		7	6		0.594059		7	4		0.351494		7	4		0.483676		7	4		0.539811		7	36		7.67591		7	9		1.44695		7	32		3.98506
	7.5	3.22636	2.19862			7.5	41		4.63277		7.5	28		3.68906		7.5	6		0.594059		7.5	4		0.351494		7.5	3		0.362757		7.5	5		0.674764		7.5	37		7.88913		7.5	23		3.69775		7.5	34		4.23412
	8	3.3189	2.14999			8	46		5.19774		8	30		3.95257		8	3		0.29703		8	4		0.351494		8	4		0.483676		8	5		0.674764		8	38		8.10235		8	25		4.01929		8	34		4.23412
	8.5	3.50958	2.16086			8.5	49		5.53672		8.5	31		4.08432		8.5	5		0.49505		8.5	4		0.351494		8.5	3		0.362757		8.5	4		0.539811		8.5	35		7.46269		8.5	28		4.50161		8.5	35		4.35866
	9	3.70463	2.17893			9	51		5.76271		9	36		4.74308		9	6		0.594059		9	5		0.439367		9	2		0.241838		9	4		0.539811		9	31		6.60981		9	29		4.66238		9	39		4.85679
	9.5	3.82206	2.21829			9.5	58		6.55367		9.5	31		4.08432		9.5	12		1.18812		9.5	6		0.527241		9.5	2		0.241838		9.5	6		0.809717		9.5	35		7.46269		9.5	27		4.34084		9.5	37		4.60772
	10	4.00441	2.19236			10	57		6.44068		10	36		4.74308		10	10		0.990099		10	7		0.615114		10	1		0.120919		10	4		0.539811		10	31		6.60981		10	35		5.62701		10	45		5.60399
	10.5	4.11216	2.1347			10.5	63		7.11864		10.5	36		4.74308		10.5	18		1.78218		10.5	8		0.702988		10.5	3		0.362757		10.5	4		0.539811		10.5	31		6.60981		10.5	35		5.62701		10.5	44		5.47945
	11	4.24113	2.10916			11	66		7.45763		11	36		4.74308		11	19		1.88119		11	6		0.527241		11	4		0.483676		11	5		0.674764		11	38		8.10235		11	35		5.62701		11	40		4.98132
	11.5	4.29802	2.18115			11.5	57		6.44068		11.5	40		5.27009		11.5	18		1.78218		11.5	8		0.702988		11.5	2		0.241838		11.5	4		0.539811		11.5	38		8.10235		11.5	41		6.59164		11.5	42		5.23039
	12	4.37651	2.15734			12	54		6.10169		12	36		4.74308		12	26		2.57426		12	11		0.966608		12	6		0.725514		12	4		0.539811		12	45		9.59488		12	36		5.78778		12	38		4.73225
	12.5	4.47389	2.15076			12.5	56		6.32768		12.5	37		4.87484		12.5	24		2.37624		12.5	10		0.878735		12.5	5		0.604595		12.5	5		0.674764		12.5	40		8.52878		12.5	37		5.94855		12.5	46		5.72852
	13	4.59705	2.26149			13	57		6.44068		13	38		5.00659		13	25		2.47525		13	16		1.40598		13	1		0.120919		13	4		0.539811		13	41		8.742		13	40		6.43087		13	46		5.72852
	13.5	4.43361	2.17458			13.5	55		6.21469		13.5	37		4.87484		13.5	33		3.26733		13.5	18		1.58172		13.5	2		0.241838		13.5	5		0.674764		13.5	38		8.10235		13.5	37		5.94855		13.5	46		5.72852
	14	4.54618	2.11785			14	54		6.10169		14	41		5.40184		14	30		2.9703		14	19		1.6696		14	3		0.362757		14	4		0.539811		14	34		7.24947		14	39		6.2701		14	42		5.23039
	14.5	4.66103	2.09654			14.5	53		5.9887		14.5	44		5.7971		14.5	38		3.76238		14.5	22		1.93322		14.5	5		0.604595		14.5	4		0.539811		14.5	37		7.88913		14.5	43		6.91318		14.5	40		4.98132
	15	4.70741	2.05858			15	55		6.21469		15	40		5.27009		15	41		4.05941		15	29		2.54833		15	4		0.483676		15	5		0.674764		15	40		8.52878		15	46		7.3955		15	43		5.35492
	15.5	4.67803	1.96599			15.5	58		6.55367		15.5	42		5.5336		15.5	45		4.45545		15.5	30		2.6362		15.5	3		0.362757		15.5	4		0.539811		15.5	36		7.67591		15.5	47		7.55627		15.5	50		6.22665
	16	4.85061	2.01983			16	58		6.55367		16	41		5.40184		16	49		4.85149		16	33		2.89982		16	5		0.604595		16	5		0.674764		16	40		8.52878		16	48		7.71704		16	47		5.85305
	16.5	4.87128	1.90187			16.5	51		5.76271		16.5	41		5.40184		16.5	56		5.54455		16.5	35		3.07557		16.5	5		0.604595		16.5	7		0.944669		16.5	35		7.46269		16.5	49		7.87781		16.5	46		5.72852
	17	5.02955	1.86573			17	58		6.55367		17	45		5.92885		17	47		4.65347		17	39		3.42707		17	11		1.33011		17	7		0.944669		17	36		7.67591		17	51		8.19936		17	48		5.97758
	17.5	5.20146	1.72998			17.5	51		5.76271		17.5	48		6.32411		17.5	50		4.9505		17.5	42		3.69069		17.5	21		2.5393		17.5	14		1.88934		17.5	35		7.46269		17.5	50		8.03859		17.5	46		5.72852
	18	5.22191	1.63604			18	55		6.21469		18	52		6.85112		18	48		4.75248		18	44		3.86643		18	24		2.90206		18	20		2.69906		18	39		8.31557		18	48		7.71704		18	45		5.60399
	18.5	5.10059	1.4342			18.5	53		5.9887		18.5	47		6.19236		18.5	51		5.0495		18.5	39		3.42707		18.5	24		2.90206		18.5	28		3.77868		18.5	34		7.24947		18.5	44		7.07395		18.5	46		5.72852
	19	5.19994	1.4604			19	51		5.76271		19	49		6.45586		19	51		5.0495		19	43		3.77856		19	31		3.74849		19	33		4.45344		19	38		8.10235		19	44		7.07395		19	48		5.97758
	19.5	5.14484	1.63755			19.5	45		5.08475		19.5	48		6.32411		19.5	46		4.55446		19.5	39		3.42707		19.5	29		3.50665		19.5	33		4.45344		19.5	43		9.16844		19.5	47		7.55627		19.5	48		5.97758
	20	5.18845	1.51149			20	50		5.64972		20	43		5.66535		20	50		4.9505		20	43		3.77856		20	36		4.35308		20	38		5.12821		20	38		8.10235		20	44		7.07395		20	46		5.72852
	20.5	5.23376	1.4819			20.5	50		5.64972		20.5	45		5.92885		20.5	52		5.14851		20.5	42		3.69069		20.5	44		5.32044		20.5	36		4.8583		20.5	38		8.10235		20.5	43		6.91318		20.5	48		5.97758
	21	5.23333	1.47442			21	49		5.53672		21	46		6.06061		21	50		4.9505		21	43		3.77856		21	46		5.56227		21	42		5.66802		21	41		8.742		21	43		6.91318		21	43		5.35492
	21.5	5.30845	1.52668			21.5	48		5.42373		21.5	47		6.19236		21.5	50		4.9505		21.5	44		3.86643		21.5	45		5.44135		21.5	42		5.66802		21.5	41		8.742		21.5	45		7.23473		21.5	48		5.97758
	22	5.24281	1.46852			22	41		4.63277		22	47		6.19236		22	55		5.44554		22	47		4.13005		22	52		6.28779		22	44		5.93792		22	40		8.52878		22	45		7.23473		22	46		5.72852
	22.5	5.44678	1.41968			22.5	49		5.53672		22.5	45		5.92885		22.5	52		5.14851		22.5	46		4.04218		22.5	51		6.16687		22.5	42		5.66802		22.5	37		7.88913		22.5	44		7.07395		22.5	52		6.47572
	23	5.44558	1.52377			23	43		4.85876		23	48		6.32411		23	56		5.54455		23	47		4.13005		23	47		5.68319		23	44		5.93792		23	41		8.742		23	47		7.55627		23	53		6.60025
	23.5	5.34805	1.39247			23.5	48		5.42373		23.5	49		6.45586		23.5	55		5.44554		23.5	46		4.04218		23.5	43		5.19952		23.5	36		4.8583		23.5	39		8.31557		23.5	43		6.91318		23.5	49		6.10212
	24	5.45657	1.47669			24	46		5.19774		24	48		6.32411		24	59		5.84158		24	48		4.21793		24	47		5.68319		24	33		4.45344		24	41		8.742		24	44		7.07395		24	51		6.35118
	24.5	5.43453	1.53195			24.5	45		5.08475		24.5	49		6.45586		24.5	59		5.84158		24.5	53		4.65729		24.5	50		6.04595		24.5	25		3.37382		24.5	39		8.31557		24.5	44		7.07395		24.5	52		6.47572
	25	5.221	1.50274			25	47		5.31073		25	45		5.92885		25	63		6.23762		25	55		4.83304		25	44		5.32044		25	20		2.69906		25	38		8.10235		25	45		7.23473		25	45		5.60399
	25.5	5.13416	1.58103			25.5	46		5.19774		25.5	46		6.06061		25.5	59		5.84158		25.5	48		4.21793		25.5	42		5.0786		25.5	15		2.02429		25.5	41		8.742		25.5	44		7.07395		25.5	47		5.85305
	26	5.1024	1.41603			26	43		4.85876		26	48		6.32411		26	57		5.64356		26	49		4.3058		26	46		5.56227		26	16		2.15924		26	35		7.46269		26	45		7.23473		26	46		5.72852
	26.5	5.07246	1.44426			26.5	42		4.74576		26.5	46		6.06061		26.5	59		5.84158		26.5	50		4.39367		26.5	43		5.19952		26.5	18		2.42915		26.5	37		7.88913		26.5	43		6.91318		26.5	44		5.47945
	27	5.01202	1.51889			27	39		4.40678		27	41		5.40184		27	57		5.64356		27	49		4.3058		27	43		5.19952		27	11		1.48448		27	36		7.67591		27	43		6.91318		27	48		5.97758
	27.5	5.01183	1.50955			27.5	41		4.63277		27.5	43		5.66535		27.5	54		5.34653		27.5	51		4.48155		27.5	45		5.44135		27.5	11		1.48448		27.5	37		7.88913		27.5	42		6.75241		27.5	47		5.85305
	28	4.98926	1.65127			28	42		4.74576		28	44		5.7971		28	50		4.9505		28	51		4.48155		28	37		4.474		28	11		1.48448		28	43		9.16844		28	36		5.78778		28	46		5.72852
		WT + BAPTA
		EtqSM puncta / 100µm2				Cell	1				Cell	2				Cell	3				Cell	4				Cell	5				Cell	6				Cell	7				Cell	8				Cell	9
	Time (min)	Average	Std			Time (min)	EqtSM puncta	Cell area	EtqSM puncta / 100µm2		Time (min)	EqtSM puncta	Cell area	EtqSM puncta / 100µm2		Time (min)	EqtSM puncta	Cell area	EtqSM puncta / 100µm2		Time (min)	EqtSM puncta	Cell area	EtqSM puncta / 100µm2		Time (min)	EqtSM puncta	Cell area	EtqSM puncta / 100µm2		Time (min)	EqtSM puncta	Cell area	EtqSM puncta / 100µm2		Time (min)	EqtSM puncta	Cell area	EtqSM puncta / 100µm2		Time (min)	EqtSM puncta	Cell area	EtqSM puncta / 100µm2		Time (min)	EqtSM puncta	Cell area	EtqSM puncta / 100µm2
	-2	0.471568	0.326889			-2	5	760	0.657895		-2	4	751	0.532623		-2	4	538	0.743494		-2	2	930	0.215054		-2	3	627	0.478469		-2	1	647	0.15456		-2	5	586	0.853242		-2	3	764	0.39267		-2	10	857	1.16686
	-1.5	0.480455	0.300914			-1.5	6		0.789474		-1.5	4		0.532623		-1.5	4		0.743494		-1.5	2		0.215054		-1.5	3		0.478469		-1.5	1		0.15456		-1.5	5		0.853242		-1.5	2		0.26178		-1.5	9		1.05018
	-1	0.535635	0.325049			-1	6		0.789474		-1	4		0.532623		-1	4		0.743494		-1	4		0.430108		-1	3		0.478469		-1	1		0.15456		-1	3		0.511945		-1	3		0.39267		-1	8		0.933489
	-0.5	0.508521	0.310884			-0.5	6		0.789474		-0.5	4		0.532623		-0.5	4		0.743494		-0.5	2		0.215054		-0.5	3		0.478469		-0.5	1		0.15456		-0.5	2		0.341297		-0.5	3		0.39267		-0.5	9		1.05018
	0	0.603009	0.499954			0	7		0.921053		0	2		0.266312		0	4		0.743494		0	2		0.215054		0	3		0.478469		0	1		0.15456		0	1		0.170648		0	2		0.26178		0	8		0.933489
	0.5	0.623692	0.549161			0.5	6		0.789474		0.5	1		0.133156		0.5	4		0.743494		0.5	2		0.215054		0.5	3		0.478469		0.5	1		0.15456		0.5	1		0.170648		0.5	3		0.39267		0.5	11		1.28355
	1	0.631963	0.459511			1	7		0.921053		1	3		0.399467		1	4		0.743494		1	2		0.215054		1	3		0.478469		1	2		0.309119		1	1		0.170648		1	3		0.39267		1	9		1.05018
	1.5	0.615165	0.466018			1.5	8		1.05263		1.5	4		0.532623		1.5	4		0.743494		1.5	3		0.322581		1.5	3		0.478469		1.5	1		0.15456		1.5	1		0.170648		1.5	2		0.26178		1.5	10		1.16686
	2	0.684508	0.49332			2	8		1.05263		2	4		0.532623		2	7		1.30112		2	3		0.322581		2	3		0.478469		2	1		0.15456		2	1		0.170648		2	3		0.39267		2	10		1.16686
	2.5	0.767267	0.625445			2.5	9		1.18421		2.5	8		1.06525		2.5	7		1.30112		2.5	5		0.537634		2.5	3		0.478469		2.5	2		0.309119		2.5	1		0.170648		2.5	2		0.26178		2.5	11		1.28355
	3	0.869325	0.628648			3	10		1.31579		3	13		1.73103		3	12		2.23048		3	8		0.860215		3	3		0.478469		3	3		0.463679		3	1		0.170648		3	2		0.26178		3	13		1.51692
	3.5	0.876361	0.631361			3.5	9		1.18421		3.5	11		1.46471		3.5	13		2.41636		3.5	8		0.860215		3.5	4		0.637959		3.5	2		0.309119		3.5	1		0.170648		3.5	2		0.26178		3.5	15		1.75029
	4	0.986804	0.769909			4	9		1.18421		4	13		1.73103		4	17		3.15985		4	12		1.29032		4	3		0.478469		4	4		0.618238		4	1		0.170648		4	2		0.26178		4	18		2.10035
	4.5	1.07234	0.811564			4.5	10		1.31579		4.5	17		2.26365		4.5	17		3.15985		4.5	13		1.39785		4.5	3		0.478469		4.5	2		0.309119		4.5	1		0.170648		4.5	3		0.39267		4.5	19		2.21704
	5	1.0818	0.85752			5	9		1.18421		5	19		2.52996		5	17		3.15985		5	14		1.50538		5	3		0.478469		5	4		0.618238		5	1		0.170648		5	2		0.26178		5	20		2.33372
	5.5	1.26197	1.14651			5.5	13		1.71053		5.5	25		3.32889		5.5	23		4.27509		5.5	15		1.6129		5.5	3		0.478469		5.5	3		0.463679		5.5	1		0.170648		5.5	2		0.26178		5.5	23		2.68378
	6	1.32966	1.23508			6	12		1.57895		6	23		3.06258		6	27		5.01859		6	20		2.15054		6	3		0.478469		6	2		0.309119		6	1		0.170648		6	2		0.26178		6	24		2.80047
	6.5	1.38594	1.24952			6.5	12		1.57895		6.5	22		2.92943		6.5	27		5.01859		6.5	24		2.58065		6.5	3		0.478469		6.5	5		0.772798		6.5	1		0.170648		6.5	2		0.26178		6.5	27		3.15053
	7	1.52624	1.45579			7	12		1.57895		7	35		4.66045		7	27		5.01859		7	27		2.90323		7	3		0.478469		7	7		1.08192		7	1		0.170648		7	2		0.26178		7	28		3.26721
	7.5	1.61741	1.51702			7.5	10		1.31579		7.5	34		4.5273		7.5	28		5.20446		7.5	37		3.97849		7.5	3		0.478469		7.5	6		0.927357		7.5	1		0.170648		7.5	1		0.13089		7.5	28		3.26721
	8	1.69073	1.69952			8	13		1.71053		8	33		4.39414		8	34		6.3197		8	39		4.19355		8	3		0.478469		8	4		0.618238		8	1		0.170648		8	1		0.13089		8	31		3.61727
	8.5	1.7633	1.71697			8.5	12		1.57895		8.5	43		5.7257		8.5	30		5.57621		8.5	34		3.65591		8.5	3		0.478469		8.5	7		1.08192		8.5	1		0.170648		8.5	2		0.26178		8.5	36		4.2007
	9	1.83076	1.71647			9	15		1.97368		9	44		5.85885		9	28		5.20446		9	41		4.4086		9	4		0.637959		9	10		1.5456		9	2		0.341297		9	1		0.13089		9	34		3.96733
	9.5	1.88138	1.64662			9.5	15		1.97368		9.5	41		5.45939		9.5	27		5.01859		9.5	41		4.4086		9.5	3		0.478469		9.5	12		1.85471		9.5	1		0.170648		9.5	3		0.39267		9.5	33		3.85064
	10	1.8445	1.60309			10	16		2.10526		10	43		5.7257		10	23		4.27509		10	40		4.30108		10	3		0.478469		10	14		2.16383		10	1		0.170648		10	4		0.52356		10	32		3.73396
	10.5	1.96569	1.77461			10.5	16		2.10526		10.5	47		6.25832		10.5	26		4.83271		10.5	44		4.73118		10.5	3		0.478469		10.5	14		2.16383		10.5	1		0.170648		10.5	4		0.52356		10.5	36		4.2007
	11	1.90215	1.50625			11	15		1.97368		11	39		5.19308		11	25		4.64684		11	39		4.19355		11	4		0.637959		11	14		2.16383		11	3		0.511945		11	7		0.91623		11	34		3.96733
	11.5	2.0527	1.63759			11.5	18		2.36842		11.5	45		5.99201		11.5	24		4.46097		11.5	41		4.4086		11.5	4		0.637959		11.5	21		3.24575		11.5	6		1.02389		11.5	8		1.04712		11.5	39		4.55076
	12	2.18102	1.67031			12	16		2.10526		12	51		6.79095		12	25		4.64684		12	39		4.19355		12	5		0.797448		12	18		2.78207		12	9		1.53584		12	10		1.3089		12	35		4.08401
	12.5	2.3804	1.58755			12.5	15		1.97368		12.5	46		6.12517		12.5	28		5.20446		12.5	41		4.4086		12.5	5		0.797448		12.5	14		2.16383		12.5	11		1.87713		12.5	15		1.96335		12.5	40		4.66744
	13	2.56099	1.66596			13	17		2.23684		13	51		6.79095		13	29		5.39033		13	44		4.73118		13	4		0.637959		13	17		2.62751		13	16		2.73038		13	16		2.09424		13	38		4.43407
	13.5	2.53128	1.57446			13.5	17		2.23684		13.5	49		6.52463		13.5	26		4.83271		13.5	40		4.30108		13.5	4		0.637959		13.5	19		2.93663		13.5	16		2.73038		13.5	14		1.83246		13.5	37		4.31739
	14	2.57505	1.61534			14	16		2.10526		14	47		6.25832		14	27		5.01859		14	41		4.4086		14	5		0.797448		14	18		2.78207		14	20		3.41297		14	14		1.83246		14	39		4.55076
	14.5	2.66705	1.6121			14.5	17		2.23684		14.5	50		6.65779		14.5	24		4.46097		14.5	40		4.30108		14.5	6		0.956938		14.5	17		2.62751		14.5	17		2.90102		14.5	15		1.96335		14.5	42		4.90082
	15	2.5845	1.61777			15	12		1.57895		15	53		7.05726		15	25		4.64684		15	43		4.62366		15	6		0.956938		15	16		2.47295		15	15		2.55973		15	13		1.70157		15	33		3.85064
	15.5	2.65655	1.45991			15.5	17		2.23684		15.5	46		6.12517		15.5	24		4.46097		15.5	44		4.73118		15.5	7		1.11643		15.5	17		2.62751		15.5	15		2.55973		15.5	13		1.70157		15.5	30		3.50058
	16	2.68849	1.55737			16	16		2.10526		16	46		6.12517		16	27		5.01859		16	46		4.94624		16	4		0.637959		16	19		2.93663		16	17		2.90102		16	13		1.70157		16	32		3.73396
	16.5	2.73871	1.45582			16.5	17		2.23684		16.5	44		5.85885		16.5	25		4.64684		16.5	44		4.73118		16.5	3		0.478469		16.5	20		3.09119		16.5	16		2.73038		16.5	13		1.70157		16.5	28		3.26721
	17	2.84863	1.51045			17	18		2.36842		17	48		6.39148		17	25		4.64684		17	42		4.51613		17	5		0.797448		17	14		2.16383		17	16		2.73038		17	12		1.57068		17	32		3.73396
	17.5	2.91439	1.45097			17.5	18		2.36842		17.5	48		6.39148		17.5	25		4.64684		17.5	41		4.4086		17.5	4		0.637959		17.5	18		2.78207		17.5	19		3.24232		17.5	11		1.43979		17.5	31		3.61727
	18	2.8573	1.46258			18	18		2.36842		18	47		6.25832		18	27		5.01859		18	43		4.62366		18	4		0.637959		18	19		2.93663		18	17		2.90102		18	12		1.57068		18	30		3.50058
	18.5	2.84738	1.48972			18.5	17		2.23684		18.5	47		6.25832		18.5	24		4.46097		18.5	46		4.94624		18.5	5		0.797448		18.5	17		2.62751		18.5	20		3.41297		18.5	12		1.57068		18.5	29		3.3839
	19	2.74221	1.31639			19	19		2.5		19	44		5.85885		19	22		4.08922		19	36		3.87097		19	5		0.797448		19	15		2.31839		19	17		2.90102		19	12		1.57068		19	24		2.80047
	19.5	2.88854	1.33626			19.5	21		2.76316		19.5	43		5.7257		19.5	25		4.64684		19.5	40		4.30108		19.5	8		1.27592		19.5	15		2.31839		19.5	18		3.07167		19.5	11		1.43979		19.5	24		2.80047
	20	2.79317	1.26733			20	18		2.36842		20	42		5.59254		20	24		4.46097		20	35		3.76344		20	5		0.797448		20	15		2.31839		20	20		3.41297		20	13		1.70157		20	22		2.56709
	20.5	2.83126	1.39615			20.5	17		2.23684		20.5	45		5.99201		20.5	24		4.46097		20.5	38		4.08602		20.5	6		0.956938		20.5	13		2.00927		20.5	19		3.24232		20.5	11		1.43979		20.5	23		2.68378
	21	2.79001	1.28861			21	18		2.36842		21	43		5.7257		21	25		4.64684		21	38		4.08602		21	6		0.956938		21	17		2.62751		21	18		3.07167		21	12		1.57068		21	22		2.56709
	21.5	2.82358	1.30413			21.5	19		2.5		21.5	42		5.59254		21.5	25		4.64684		21.5	37		3.97849		21.5	4		0.637959		21.5	18		2.78207		21.5	20		3.41297		21.5	10		1.3089		21.5	28		3.26721
	22	2.74916	1.31098			22	18		2.36842		22	40		5.32623		22	26		4.83271		22	36		3.87097		22	3		0.478469		22	16		2.47295		22	19		3.24232		22	11		1.43979		22	23		2.68378
	22.5	2.67352	1.20809			22.5	22		2.89474		22.5	39		5.19308		22.5	26		4.83271		22.5	32		3.44086		22.5	5		0.797448		22.5	16		2.47295		22.5	15		2.55973		22.5	10		1.3089		22.5	20		2.33372
	23	2.77629	1.21043			23	19		2.5		23	38		5.05992		23	25		4.64684		23	33		3.54839		23	6		0.956938		23	12		1.85471		23	16		2.73038		23	14		1.83246		23	21		2.45041
	23.5	2.76436	1.20538			23.5	17		2.23684		23.5	41		5.45939		23.5	25		4.64684		23.5	32		3.44086		23.5	6		0.956938		23.5	13		2.00927		23.5	14		2.38908		23.5	14		1.83246		23.5	22		2.56709
	24	2.76423	1.2035			24	18		2.36842		24	38		5.05992		24	26		4.83271		24	31		3.33333		24	6		0.956938		24	14		2.16383		24	17		2.90102		24	14		1.83246		24	21		2.45041
	24.5	2.89093	1.31065			24.5	18		2.36842		24.5	39		5.19308		24.5	28		5.20446		24.5	31		3.33333		24.5	5		0.797448		24.5	13		2.00927		24.5	19		3.24232		24.5	14		1.83246		24.5	24		2.80047
	25	2.80134	1.26536			25	18		2.36842		25	39		5.19308		25	26		4.83271		25	36		3.87097		25	7		1.11643		25	18		2.78207		25	18		3.07167		25	12		1.57068		25	21		2.45041
	25.5	2.75008	1.26442			25.5	17		2.23684		25.5	43		5.7257		25.5	25		4.64684		25.5	36		3.87097		25.5	5		0.797448		25.5	20		3.09119		25.5	18		3.07167		25.5	12		1.57068		25.5	18		2.10035
	26	2.75504	1.25799			26	15		1.97368		26	35		4.66045		26	26		4.83271		26	35		3.76344		26	7		1.11643		26	16		2.47295		26	17		2.90102		26	12		1.57068		26	16		1.86698
	26.5	2.67893	1.18933			26.5	14		1.84211		26.5	32		4.26099		26.5	24		4.46097		26.5	34		3.65591		26.5	5		0.797448		26.5	17		2.62751		26.5	16		2.73038		26.5	11		1.43979		26.5	17		1.98366
	27	2.65858	1.16293			27	14		1.84211		27	35		4.66045		27	25		4.64684		27	32		3.44086		27	5		0.797448		27	15		2.31839		27	15		2.55973		27	13		1.70157		27	18		2.10035
	27.5	2.60527	1.2534			27.5	16		2.10526		27.5	36		4.79361		27.5	24		4.46097		27.5	33		3.54839		27.5	2		0.318979		27.5	14		2.16383		27.5	15		2.55973		27.5	11		1.43979		27.5	16		1.86698
	28	2.61913	1.19439			28	16		2.10526		28	32		4.26099		28	22		4.08922		28	31		3.33333		28	2		0.318979		28	13		2.00927		28	17		2.90102		28	12		1.57068		28	15		1.75029
	Time (min)	p value unpaired, two-tailed t test						WT - BAPTA EqtSM puncta / 100µm2																										WT + BAPTA EqtSM puncta / 100µm2
	-2	0.117079						0.677966	0.131752	0.792079	0.790861	0.120919	0.944669	0.852878	0	0.249066	1.38408	1.0978	0.56338	0.999375	0.91623	0.352113	0.636943	0.815956	0.595829	0.136986	1.90678	0.338696	0.509338	0.276243	0.720721			0.657895	0.532623	0.743494	0.215054	0.478469	0.15456	0.853242	0.39267	1.16686	0.248756	0.996264	0.4	0.707965	0	0.199601	0.112233
	-1.5	0.0251726						0.677966	0.263505	0.792079	0.527241	0.120919	1.48448	1.0661	0.160772	0.124533	1.38408	1.0978	0.56338	1.06184	1.70157	0.704225	1.75159	0.725295	0.496524	0.136986	1.48305	0.42337	0.679117	0.276243	0.540541			0.789474	0.532623	0.743494	0.215054	0.478469	0.15456	0.853242	0.26178	1.05018	0.248756	0.996264	0.4	0.707965	0	0.199601	0.112233
	-1	0.424959						0.564972	0.527009	0.792079	0.527241	0.483676	1.21457	0.426439	0	0.124533	1.6436	0.199601	0.28169	0.749532	1.57068	0.704225	2.07006	0.815956	0.496524	0.136986	0.847458	0.338696	0	0.138122	0.36036			0.789474	0.532623	0.743494	0.430108	0.478469	0.15456	0.511945	0.39267	0.933489	0.248756	0.996264	0.4	0.707965	0	0.399202	0.224467
	-0.5	0.2831						0.451977	0.395257	0.19802	0.527241	0.604595	1.21457	0.639659	0.160772	0.124533	1.29758	0.299401	0.140845	0.62461	1.70157	0.821596	2.07006	0.725295	0.496524	0.136986	1.48305	0.42337	0.0848896	0.138122	0.540541			0.789474	0.532623	0.743494	0.215054	0.478469	0.15456	0.341297	0.39267	1.05018	0.248756	0.871731	0.4	0.530973	0	0.399202	0.112233
	0	0.977389						0.564972	0.395257	1.08911	0.439367	0.120919	1.48448	0.21322	0	0.124533	1.55709	0.399202	0.28169	0.562149	0.65445	0.938967	1.59236	0.815956	0.496524	0.136986	1.05932	0.254022	0	0.138122	0.540541			0.921053	0.266312	0.743494	0.215054	0.478469	0.15456	0.170648	0.26178	0.933489	0	1.36986	0.4	1.06195	0.0968054	0.399202	0.3367
	0.5	0.135803						0.677966	0.527009	0.891089	0.439367	0.362757	2.2942	0.426439	0	0.124533	1.21107	1.59681	1.69014	0.874453	0.91623	0.938967	2.70701	0.99728	0.893744	0.136986	1.90678	0.592718	0.169779	0.276243	0.720721			0.789474	0.133156	0.743494	0.215054	0.478469	0.15456	0.170648	0.39267	1.28355	0.248756	0.871731	0.6	0.530973	0.193611	0.898204	0.448934
	1	0.542069						0.338983	0.131752	0.891089	0.351494	0	2.02429	0	0	0.124533	1.47059	0.898204	0.84507	0.374766	0.78534	0.704225	2.86624	0.634633	0.595829	0.410959	1.90678	0.508044	0.594228	0.276243	0.720721			0.921053	0.399467	0.743494	0.215054	0.478469	0.309119	0.170648	0.39267	1.05018	0.248756	1.1208	0.6	0.530973	0.193611	0.898204	0.224467
	1.5	0.520423						0.451977	0.131752	1.28713	0.439367	0.362757	1.88934	0	0	0.124533	1.21107	0.399202	0.422535	0.374766	0.78534	1.05634	2.70701	0.815956	0.496524	0.410959	1.48305	0.338696	0.679117	0.276243	0.720721			1.05263	0.532623	0.743494	0.322581	0.478469	0.15456	0.170648	0.26178	1.16686	0.248756	0.996264	0.4	0.530973	0.193611	0.698603	0.3367
	2	0.694876						0.451977	0.263505	1.48515	0.439367	0.120919	1.48448	0	0	0.124533	1.03806	0.598802	0.422535	0.687071	0.78534	0.821596	3.02548	0.815956	0.893744	0.547945	1.90678	0.338696	0.424448	0.138122	0.720721			1.05263	0.532623	1.30112	0.322581	0.478469	0.15456	0.170648	0.39267	1.16686	0.248756	0.871731	0.4	0.884956	0.193611	0.998004	0.3367
	2.5	0.540081						0.79096	0	1.38614	0.351494	0.604595	1.48448	0	0	0.124533	1.55709	1.1976	1.40845	0.811993	0.78534	0.938967	2.2293	1.26927	1.09235	1.91781	1.69492	0.169348	0.0848896	0.138122	0.720721			1.18421	1.06525	1.30112	0.537634	0.478469	0.309119	0.170648	0.26178	1.28355	0.248756	0.871731	0.4	0.530973	0.193611	1.0978	0.3367
	3	0.239387						1.12994	0.131752	1.18812	0.351494	0.483676	1.48448	0	0	0.124533	1.12457	1.89621	1.97183	0.62461	0.91623	0.938967	2.70701	1.72257	1.78749	3.28767	2.75424	0.338696	1.44312	0.138122	0.720721			1.31579	1.73103	2.23048	0.860215	0.478469	0.463679	0.170648	0.26178	1.51692	0	1.24533	0.4	0.530973	0.387222	1.0978	0.673401
	3.5	0.210425						1.12994	0.131752	0.990099	0.615114	0.120919	1.61943	0	0	0.124533	0.778547	1.79641	1.5493	1.06184	1.17801	1.05634	2.38854	2.44787	2.38332	4.52055	2.75424	0.254022	0.933786	0.138122	0.720721			1.18421	1.46471	2.41636	0.860215	0.637959	0.309119	0.170648	0.26178	1.75029	0.248756	0.871731	0.4	0.707965	0.387222	1.0978	0.785634
	4	0.230675						0.903955	0.263505	1.28713	0.351494	0	1.21457	0	0	0.124533	1.47059	1.59681	2.39437	1.4366	0.78534	0.821596	2.86624	3.44515	2.58193	4.65753	3.60169	0.254022	1.6129	0.276243	0.720721			1.18421	1.73103	3.15985	1.29032	0.478469	0.618238	0.170648	0.26178	2.10035	0.248756	0.996264	0.4	0.707965	0.484027	1.39721	0.561167
	4.5	0.363961						1.80791	0.527009	1.28713	0.351494	0.241838	1.21457	0.426439	0	0.124533	1.29758	0.499002	0.704225	1.31168	0.52356	0.704225	2.86624	3.98912	2.78054	4.65753	4.02542	0.338696	1.78268	0.138122	0.720721			1.31579	2.26365	3.15985	1.39785	0.478469	0.309119	0.170648	0.39267	2.21704	0.248756	1.4944	0.4	0.707965	0.580833	1.1976	1.12233
	5	0.228121						2.14689	0.658762	0.891089	0.351494	0.483676	0.944669	0	0	0.622665	1.6436	0.598802	0.84507	1.74891	0.65445	0.938967	2.38854	4.89574	3.27706	5.06849	4.66102	0.338696	2.37691	0.276243	0.720721			1.18421	2.52996	3.15985	1.50538	0.478469	0.618238	0.170648	0.26178	2.33372	0.248756	1.24533	0.4	0.353982	0.484027	1.1976	1.12233
	5.5	0.118557						2.71186	0.658762	1.08911	0.439367	0.483676	0.809717	1.91898	0.160772	1.868	2.76817	2.09581	1.26761	1.68645	0.65445	0.938967	2.70701	5.80236	3.67428	5.89041	5.29661	0.508044	1.27334	0.552486	0.900901			1.71053	3.32889	4.27509	1.6129	0.478469	0.463679	0.170648	0.26178	2.68378	0	1.4944	0.4	0.530973	0.484027	1.0978	1.3468
	6	0.0406067						3.16384	1.31752	0.891089	0.351494	0.483676	0.674764	4.26439	0.321543	2.49066	3.54671	2.29541	1.5493	1.74891	0.78534	0.704225	3.66242	5.98368	3.97219	6.16438	5.08475	0.762066	1.78268	0.966851	1.44144			1.57895	3.06258	5.01859	2.15054	0.478469	0.309119	0.170648	0.26178	2.80047	0.248756	1.24533	0.4	0.353982	0.484027	1.1976	1.45903
	6.5	0.025849						4.18079	2.63505	0.495049	0.26362	0.483676	0.404858	5.75693	0.96463	2.86426	4.15225	2.69461	0.84507	1.93629	1.83246	0.938967	2.86624	6.165	4.36941	6.84932	4.66102	0.762066	1.6129	0.966851	1.62162			1.57895	2.92943	5.01859	2.58065	0.478469	0.772798	0.170648	0.26178	3.15053	0.248756	1.24533	0.4	0.353982	0.677638	1.29741	1.79574
	7	0.0165158						4.51977	3.16206	0.594059	0.351494	0.483676	0.539811	7.67591	1.44695	3.98506	4.58478	2.79441	1.83099	2.62336	1.17801	0.704225	2.86624	6.61831	4.27011	7.12329	4.87288	0.762066	1.52801	2.20994	2.88288			1.57895	4.66045	5.01859	2.90323	0.478469	1.08192	0.170648	0.26178	3.26721	0	0.996264	0.4	0.176991	0.677638	1.39721	1.90797
	7.5	0.0101949						4.63277	3.68906	0.594059	0.351494	0.362757	0.674764	7.88913	3.69775	4.23412	4.58478	3.09381	1.69014	2.81074	2.09424	0.821596	2.54777	6.8903	4.56802	7.12329	5.29661	0.931414	1.52801	2.07182	2.7027			1.31579	4.5273	5.20446	3.97849	0.478469	0.927357	0.170648	0.13089	3.26721	0.248756	1.36986	0.4	0.353982	0.968054	1.69661	1.79574
	8	0.0101794						5.19774	3.95257	0.29703	0.351494	0.483676	0.674764	8.10235	4.01929	4.23412	4.9308	3.09381	1.97183	3.12305	1.83246	0.821596	2.70701	6.8903	4.56802	6.0274	5.08475	1.01609	2.12224	2.62431	2.88288			1.71053	4.39414	6.3197	4.19355	0.478469	0.618238	0.170648	0.13089	3.61727	0	1.4944	0.4	0.530973	1.06486	1.29741	1.6835
	8.5	0.00731317						5.53672	4.08432	0.495049	0.351494	0.362757	0.539811	7.46269	4.50161	4.35866	5.62284	3.29341	2.11268	3.37289	3.01047	0.821596	2.54777	7.07162	4.27011	6.16438	5.72034	1.10076	2.12224	3.45304	2.88288			1.57895	5.7257	5.57621	3.65591	0.478469	1.08192	0.170648	0.26178	4.2007	0	1.4944	0.4	0.530973	1.16167	1.39721	1.79574
	9	0.00483895						5.76271	4.74308	0.594059	0.439367	0.241838	0.539811	6.60981	4.66238	4.85679	4.84429	3.49301	1.97183	3.56027	3.9267	1.17371	2.70701	6.79964	5.16385	6.57534	6.99153	1.35478	2.12224	3.72928	2.88288			1.97368	5.85885	5.20446	4.4086	0.637959	1.5456	0.341297	0.13089	3.96733	0	1.61893	0.4	0.530973	1.25847	1.59681	1.57127
	9.5	0.00359206						6.55367	4.08432	1.18812	0.527241	0.241838	0.809717	7.46269	4.34084	4.60772	5.44983	3.69261	2.25352	3.6852	4.05759	0.938967	2.07006	6.70898	5.16385	7.53425	5.9322	1.60881	2.29202	3.72928	3.78378			1.97368	5.45939	5.01859	4.4086	0.478469	1.85471	0.170648	0.39267	3.85064	0.248756	1.4944	0.4	0.530973	1.35528	1.99601	1.90797
	10	0.00126967						6.44068	4.74308	0.990099	0.615114	0.120919	0.539811	6.60981	5.62701	5.60399	5.27682	3.59281	2.95775	4.24735	4.58115	1.52582	2.38854	6.52765	4.86594	7.67123	6.14407	1.9475	2.20713	3.45304	3.96396			2.10526	5.7257	4.27509	4.30108	0.478469	2.16383	0.170648	0.52356	3.73396	0	1.4944	0.4	0.884956	1.25847	1.69661	1.57127
	10.5	0.00160429						7.11864	4.74308	1.78218	0.702988	0.362757	0.539811	6.60981	5.62701	5.47945	5.53633	3.79242	2.95775	4.05996	4.71204	1.40845	2.54777	6.07434	4.96524	7.26027	6.5678	2.03218	2.4618	3.45304	4.32432			2.10526	6.25832	4.83271	4.73118	0.478469	2.16383	0.170648	0.52356	4.2007	0	1.4944	0.4	1.06195	1.25847	2.09581	1.90797
	11	0.000301084						7.45763	4.74308	1.88119	0.527241	0.483676	0.674764	8.10235	5.62701	4.98132	5.36332	4.19162	3.66197	4.18488	5.36649	1.52582	3.18471	5.80236	4.86594	6.57534	5.72034	2.70957	2.12224	4.14365	4.32432			1.97368	5.19308	4.64684	4.19355	0.637959	2.16383	0.511945	0.91623	3.96733	0	1.61893	0.4	1.06195	1.25847	1.99601	1.90797
	11.5	0.00112234						6.44068	5.27009	1.78218	0.702988	0.241838	0.539811	8.10235	6.59164	5.23039	5.79585	4.49102	4.08451	4.68457	6.02094	1.40845	2.70701	6.165	4.56802	6.43836	5.50847	2.79424	1.95246	3.72928	4.14414			2.36842	5.99201	4.46097	4.4086	0.637959	3.24575	1.02389	1.04712	4.55076	0	1.4944	0.4	1.23894	1.45208	1.89621	1.90797
	12	0.00126261						6.10169	4.74308	2.57426	0.966608	0.725514	0.539811	9.59488	5.78778	4.73225	5.10381	4.29142	4.22535	4.37227	6.28272	1.87793	3.34395	6.25567	4.27011	7.26027	5.08475	2.79424	2.03735	3.72928	4.5045			2.10526	6.79095	4.64684	4.19355	0.797448	2.78207	1.53584	1.3089	4.08401	0.248756	1.4944	0.6	0.884956	1.54889	1.89621	1.57127
	12.5	0.00142491						6.32768	4.87484	2.37624	0.878735	0.604595	0.674764	8.52878	5.94855	5.72852	5.44983	4.09182	4.22535	4.49719	7.46073	1.99531	2.54777	6.165	4.46872	6.57534	5.9322	3.21761	2.12224	4.55801	4.32432			1.97368	6.12517	5.20446	4.4086	0.797448	2.16383	1.87713	1.96335	4.66744	0.248756	1.868	1	1.41593	1.35528	2.29541	1.79574
	13	0.00332923						6.44068	5.00659	2.47525	1.40598	0.120919	0.539811	8.742	6.43087	5.72852	5.88235	4.39122	4.22535	4.24735	7.98429	1.87793	2.54777	6.07434	4.96524	6.71233	5.9322	3.30229	2.12224	4.97238	4.14414			2.23684	6.79095	5.39033	4.73118	0.637959	2.62751	2.73038	2.09424	4.43407	0.497512	1.74346	1.2	1.9469	1.06486	2.49501	2.24467
	13.5	0.00434853						6.21469	4.87484	3.26733	1.58172	0.241838	0.674764	8.10235	5.94855	5.72852	6.14187	4.69062	4.22535	4.24735	7.8534	1.99531	2.70701	6.79964	4.96524	6.57534	2.75424	1.77815	2.63158	4.14365	4.5045			2.23684	6.52463	4.83271	4.30108	0.637959	2.93663	2.73038	1.83246	4.31739	0.497512	1.99253	0.6	1.41593	1.06486	2.29541	2.46914
	14	0.0028928						6.10169	5.40184	2.9703	1.6696	0.362757	0.539811	7.24947	6.2701	5.23039	6.48789	4.49102	4.78873	4.37227	8.63874	2.23005	3.02548	6.52765	4.76663	6.57534	3.38983	2.45555	2.71647	4.69613	4.14414			2.10526	6.25832	5.01859	4.4086	0.797448	2.78207	3.41297	1.83246	4.55076	0.497512	1.868	0.4	1.76991	0.968054	2.49501	2.3569
	14.5	0.00233764						5.9887	5.7971	3.76238	1.93322	0.604595	0.539811	7.88913	6.91318	4.98132	5.62284	4.49102	4.3662	4.49719	9.29319	2.8169	2.70701	6.34633	4.86594	6.16438	3.81356	3.21761	2.88625	4.28177	3.96396			2.23684	6.65779	4.46097	4.30108	0.956938	2.62751	2.90102	1.96335	4.90082	0.497512	2.24159	0.4	1.9469	0.871249	2.69461	2.3569
	15	0.00105115						6.21469	5.27009	4.05941	2.54833	0.483676	0.674764	8.52878	7.3955	5.35492	5.62284	3.69261	5.07042	4.62211	8.11518	2.8169	2.86624	6.61831	4.76663	6.0274	3.81356	2.70957	2.97114	4.55801	4.14414			1.57895	7.05726	4.64684	4.62366	0.956938	2.47295	2.55973	1.70157	3.85064	0.497512	2.49066	0.8	1.9469	1.25847	2.59481	2.3569
	15.5	0.000973196						6.55367	5.5336	4.45545	2.6362	0.362757	0.539811	7.67591	7.55627	6.22665	5.79585	3.99202	5.07042	4.49719	5.75916	2.8169	2.54777	6.43699	4.76663	6.43836	4.02542	2.62489	2.88625	4.97238	3.96396			2.23684	6.12517	4.46097	4.73118	1.11643	2.62751	2.55973	1.70157	3.50058	0.497512	2.36613	0.6	1.9469	1.35528	2.29541	2.46914
	16	0.000737188						6.55367	5.40184	4.85149	2.89982	0.604595	0.674764	8.52878	7.71704	5.85305	5.79585	3.79242	4.78873	4.43473	7.19895	2.93427	2.54777	6.70898	5.06455	6.16438	4.02542	3.64098	2.88625	5.38674	3.78378			2.10526	6.12517	5.01859	4.94624	0.637959	2.93663	2.90102	1.70157	3.73396	0.497512	2.61519	0.8	2.30088	1.25847	2.29541	2.3569
	16.5	0.000420418						5.76271	5.40184	5.54455	3.07557	0.604595	0.944669	7.46269	7.87781	5.72852	5.88235	3.99202	5.49296	4.24735	7.98429	3.87324	2.70701	6.25567	4.76663	5.89041	4.02542	3.895	2.71647	5.24862	3.6036			2.23684	5.85885	4.64684	4.73118	0.478469	3.09119	2.73038	1.70157	3.26721	0.497512	2.36613	0.6	2.65487	1.54889	2.19561	2.24467
	17	0.000245305						6.55367	5.92885	4.65347	3.42707	1.33011	0.944669	7.67591	8.19936	5.97758	6.14187	4.29142	5.49296	4.43473	7.98429	3.75587	2.86624	6.34633	4.66733	5.61644	4.44915	4.06435	2.88625	4.97238	3.96396			2.36842	6.39148	4.64684	4.51613	0.797448	2.16383	2.73038	1.57068	3.73396	0.746269	2.86426	0.8	3.00885	1.35528	2.19561	2.24467
	17.5	5.2602e-05						5.76271	6.32411	4.9505	3.69069	2.5393	1.88934	7.46269	8.03859	5.72852	6.31488	4.39122	5.6338	4.49719	8.76963	3.87324	3.02548	6.34633	5.06455	6.43836	4.66102	4.14903	2.80136	5.38674	3.78378			2.36842	6.39148	4.64684	4.4086	0.637959	2.78207	3.24232	1.43979	3.61727	0.746269	3.11333	0.6	2.83186	1.64569	2.19561	2.46914
	18	1.67308e-05						6.21469	6.85112	4.75248	3.86643	2.90206	2.69906	8.31557	7.71704	5.60399	6.22837	4.89022	5.21127	4.74703	8.11518	3.99061	3.02548	6.43699	4.76663	6.16438	4.44915	4.06435	2.71647	5.1105	3.96396			2.36842	6.25832	5.01859	4.62366	0.637959	2.93663	2.90102	1.57068	3.50058	0.746269	2.98879	0.8	2.83186	1.64569	2.39521	2.0202
	18.5	8.27101e-06						5.9887	6.19236	5.0495	3.42707	2.90206	3.77868	7.24947	7.07395	5.72852	6.7474	4.59082	5.07042	4.24735	7.72251	4.10798	3.34395	6.52765	4.56802	6.30137	4.02542	4.06435	2.63158	5.24862	4.5045			2.23684	6.25832	4.46097	4.94624	0.797448	2.62751	3.41297	1.57068	3.3839	0.746269	2.61519	0.6	2.47788	1.35528	1.99601	2.13244
	19	5.67221e-07						5.76271	6.45586	5.0495	3.77856	3.74849	4.45344	8.10235	7.07395	5.97758	6.14187	4.69062	5.07042	4.18488	8.24607	4.46009	3.18471	6.61831	4.46872	6.43836	4.02542	4.14903	2.71647	5.1105	4.14414			2.5	5.85885	4.08922	3.87097	0.797448	2.31839	2.90102	1.57068	2.80047	0.995025	2.86426	0.6	2.83186	1.64569	1.79641	2.13244
	19.5	9.67516e-06						5.08475	6.32411	4.55446	3.42707	3.50665	4.45344	9.16844	7.55627	5.97758	6.6609	4.59082	5.07042	4.18488	7.98429	4.46009	2.86624	6.34633	4.46872	6.16438	3.60169	3.81033	2.63158	5.38674	4.5045			2.76316	5.7257	4.64684	4.30108	1.27592	2.31839	3.07167	1.43979	2.80047	0.995025	3.23786	0.6	3.00885	1.45208	1.89621	2.13244
	20	8.14448e-07						5.64972	5.66535	4.9505	3.77856	4.35308	5.12821	8.10235	7.07395	5.72852	6.22837	5.48902	4.64789	3.9975	8.24607	4.57746	2.54777	6.79964	4.76663	6.71233	3.60169	4.14903	2.4618	5.66298	4.14414			2.36842	5.59254	4.46097	3.76344	0.797448	2.31839	3.41297	1.70157	2.56709	1.24378	3.23786	0.6	3.00885	1.54889	1.99601	2.13244
	20.5	1.26869e-06						5.64972	5.92885	5.14851	3.69069	5.32044	4.8583	8.10235	6.91318	5.97758	6.14187	4.89022	4.50704	4.55965	8.50785	3.99061	2.86624	6.52765	4.66733	6.43836	4.02542	4.14903	2.12224	5.38674	4.86486			2.23684	5.99201	4.46097	4.08602	0.956938	2.00927	3.24232	1.43979	2.68378	0.995025	3.11333	0.6	3.18584	1.06486	1.99601	2.0202
	21	4.46617e-07						5.53672	6.06061	4.9505	3.77856	5.56227	5.66802	8.742	6.91318	5.35492	6.7474	4.99002	5.07042	4.30981	7.98429	4.10798	3.02548	6.07434	4.46872	6.57534	3.81356	4.40305	2.54669	5.38674	3.96396			2.36842	5.7257	4.64684	4.08602	0.956938	2.62751	3.07167	1.57068	2.56709	1.24378	2.61519	0.6	3.00885	1.35528	1.89621	2.46914
	21.5	5.73829e-07						5.42373	6.19236	4.9505	3.86643	5.44135	5.66802	8.742	7.23473	5.97758	6.40138	4.59082	4.92958	5.05934	8.90052	4.10798	3.50318	6.34633	4.86594	5.89041	3.60169	3.64098	2.71647	5.38674	4.32432			2.5	5.59254	4.64684	3.97849	0.637959	2.78207	3.41297	1.3089	3.26721	1.24378	2.49066	0.6	3.18584	1.45208	1.89621	2.24467
	22	2.86641e-07						4.63277	6.19236	5.44554	4.13005	6.28779	5.93792	8.52878	7.23473	5.72852	6.22837	4.89022	5.21127	4.80949	7.72251	4.10798	2.70701	6.07434	4.56802	6.57534	3.17797	4.31837	2.71647	4.97238	4.32432			2.36842	5.32623	4.83271	3.87097	0.478469	2.47295	3.24232	1.43979	2.68378	1.24378	2.36613	0.6	3.18584	1.7425	1.89621	1.6835
	22.5	1.09106e-08						5.53672	5.92885	5.14851	4.04218	6.16687	5.66802	7.88913	7.07395	6.47572	6.6609	5.28942	5.21127	5.1218	8.63874	4.22535	3.02548	6.07434	5.16385	6.43836	3.38983	4.5724	2.71647	5.8011	4.68468			2.89474	5.19308	4.83271	3.44086	0.797448	2.47295	2.55973	1.3089	2.33372	1.49254	2.36613	0.6	3.18584	1.35528	2.19561	2.0202
	23	4.95282e-08						4.85876	6.32411	5.54455	4.13005	5.68319	5.93792	8.742	7.55627	6.60025	6.57439	5.08982	5.21127	5.30918	7.98429	4.46009	3.18471	5.98368	4.86594	6.57534	3.17797	4.82642	2.12224	5.93923	4.5045			2.5	5.05992	4.64684	3.54839	0.956938	1.85471	2.73038	1.83246	2.45041	1.24378	2.61519	0.6	3.53982	1.54889	1.99601	2.13244
	23.5	4.19278e-08						5.42373	6.45586	5.44554	4.04218	5.19952	4.8583	8.31557	6.91318	6.10212	6.31488	4.99002	4.92958	5.4341	7.59162	4.34272	2.86624	5.98368	4.76663	6.43836	3.38983	4.82642	2.20713	5.8011	5.22523			2.23684	5.45939	4.64684	3.44086	0.956938	2.00927	2.38908	1.83246	2.56709	1.74129	2.24159	0.6	3.36283	1.35528	2.39521	2.13244
	24	4.73983e-08						5.19774	6.32411	5.84158	4.21793	5.68319	4.45344	8.742	7.07395	6.35118	6.48789	5.28942	5.21127	5.24672	7.98429	4.46009	2.54777	5.89302	4.76663	6.84932	3.81356	4.48772	2.4618	5.52486	5.04505			2.36842	5.05992	4.83271	3.33333	0.956938	2.16383	2.90102	1.83246	2.45041	1.99005	2.24159	0.6	3.00885	1.06486	2.29541	2.13244
	24.5	6.3142e-07						5.08475	6.45586	5.84158	4.65729	6.04595	3.37382	8.31557	7.07395	6.47572	6.40138	5.18962	4.78873	5.18426	7.59162	4.10798	2.70701	6.25567	4.46872	7.26027	3.17797	4.65707	2.37691	5.1105	5.76577			2.36842	5.19308	5.20446	3.33333	0.797448	2.00927	3.24232	1.83246	2.80047	1.74129	2.49066	0.6	3.18584	1.35528	2.59481	2.13244
	25	1.66836e-06						5.31073	5.92885	6.23762	4.83304	5.32044	2.69906	8.10235	7.23473	5.60399	5.96886	5.08982	4.78873	5.05934	7.8534	4.10798	2.38854	5.53037	3.97219	6.57534	3.81356	3.895	2.54669	4.69613	5.22523			2.36842	5.19308	4.83271	3.87097	1.11643	2.78207	3.07167	1.57068	2.45041	1.74129	2.36613	0.8	3.18584	1.25847	2.39521	1.3468
	25.5	5.36702e-06						5.19774	6.06061	5.84158	4.21793	5.0786	2.02429	8.742	7.07395	5.85305	6.31488	4.59082	4.22535	5.05934	7.46073	4.10798	2.86624	4.80508	3.97219	6.43836	3.17797	3.895	2.71647	5.52486	4.86486			2.23684	5.7257	4.64684	3.87097	0.797448	3.09119	3.07167	1.57068	2.10035	1.74129	1.99253	0.8	3.18584	1.45208	2.29541	2.13244
	26	1.53953e-06						4.85876	6.32411	5.64356	4.3058	5.56227	2.15924	7.46269	7.23473	5.72852	6.14187	4.99002	4.50704	5.30918	6.80628	4.92958	2.54777	3.89846	4.0715	5.89041	3.38983	4.2337	2.54669	5.38674	5.58559			1.97368	4.66045	4.83271	3.76344	1.11643	2.47295	2.90102	1.57068	1.86698	1.74129	1.99253	0.8	3.00885	1.35528	2.19561	1.79574
	26.5	8.60466e-07						4.74576	6.06061	5.84158	4.39367	5.19952	2.42915	7.88913	6.91318	5.47945	6.14187	4.19162	5.07042	5.4341	7.19895	4.69484	2.38854	3.8078	4.27011	6.30137	3.38983	4.2337	2.54669	5.24862	5.22523			1.84211	4.26099	4.46097	3.65591	0.797448	2.62751	2.73038	1.43979	1.98366	1.74129	2.24159	0.8	3.18584	1.45208	2.29541	1.6835
	27	2.29465e-06						4.40678	5.40184	5.64356	4.3058	5.19952	1.48448	7.67591	6.91318	5.97758	5.79585	4.79042	4.78873	5.37164	7.19895	4.34272	2.2293	4.07978	4.36941	6.43836	2.9661	4.31837	2.54669	5.1105	5.40541			1.84211	4.66045	4.64684	3.44086	0.797448	2.31839	2.55973	1.70157	2.10035	1.74129	1.99253	0.8	2.83186	1.8393	2.19561	1.57127
	27.5	2.17174e-06						4.63277	5.66535	5.34653	4.48155	5.44135	1.48448	7.88913	6.75241	5.85305	5.62284	4.69062	4.78873	4.99688	7.32984	4.34272	2.70701	4.89574	3.97219	6.30137	2.9661	3.81033	2.4618	4.55801	5.76577			2.10526	4.79361	4.46097	3.54839	0.318979	2.16383	2.55973	1.43979	1.86698	1.99005	1.868	0.8	2.83186	1.45208	2.39521	1.45903
	28	5.67e-06						4.74576	5.7971	4.9505	4.48155	4.474	1.48448	9.16844	5.78778	5.72852	5.44983	4.59082	4.78873	4.43473	7.46073	4.57746	2.38854	5.25839	4.27011	6.84932	2.75424	4.48772	2.20713	4.69613	5.40541			2.10526	4.26099	4.08922	3.33333	0.318979	2.00927	2.90102	1.57068	1.75029	1.74129	2.36613	0.8	2.83186	1.45208	2.79441	1.57127
[truncated: 5 more columns]

## Sheet: Fig 2G
Numeric values in bold are shown in Figures
		WT
		EtqSM puncta / 100µm2				Cell	1				Cell	2				Cell	3				Cell	4				Cell	5				Cell	6				Cell	7				Cell	8				Cell	9
	Time (min)	Average	Std			Time (min)	EqtSM puncta	Cell area	EtqSM puncta / 100µm2		Time (min)	EqtSM puncta	Cell area	EtqSM puncta / 100µm2		Time (min)	EqtSM puncta	Cell area	EtqSM puncta / 100µm2		Time (min)	EqtSM puncta	Cell area	EtqSM puncta / 100µm2		Time (min)	EqtSM puncta	Cell area	EtqSM puncta / 100µm2		Time (min)	EqtSM puncta	Cell area	EtqSM puncta / 100µm2		Time (min)	EqtSM puncta	Cell area	EtqSM puncta / 100µm2		Time (min)	EqtSM puncta	Cell area	EtqSM puncta / 100µm2		Time (min)	EqtSM puncta	Cell area	EtqSM puncta / 100µm2
	-2	0.433036	0.532517			-2	7	1059	0.661001		-2	4	858	0.4662		-2	9	627	1.43541		-2	10	865	1.15607		-2	14	873	1.60367		-2	9	627	1.43541		-2	0	716	0		-2	1	802	0.124688		-2	13	930	1.39785
	-1.5	0.368468	0.524523			-1.5	5		0.472144		-1.5	5		0.582751		-1.5	6		0.956938		-1.5	11		1.27168		-1.5	12		1.37457		-1.5	11		1.75439		-1.5	0		0		-1.5	2		0.249377		-1.5	14		1.50538
	-1	0.341738	0.432692			-1	5		0.472144		-1	4		0.4662		-1	7		1.11643		-1	10		1.15607		-1	10		1.14548		-1	7		1.11643		-1	0		0		-1	1		0.124688		-1	12		1.29032
	-0.5	0.36803	0.472468			-0.5	5		0.472144		-0.5	4		0.4662		-0.5	8		1.27592		-0.5	13		1.50289		-0.5	10		1.14548		-0.5	7		1.11643		-0.5	0		0		-0.5	2		0.249377		-0.5	12		1.29032
	0	0.352515	0.456436			0	5		0.472144		0	3		0.34965		0	6		0.956938		0	13		1.50289		0	11		1.26002		0	8		1.27592		0	0		0		0	2		0.249377		0	10		1.07527
	0.5	0.502654	0.486453			0.5	6		0.566572		0.5	5		0.582751		0.5	9		1.43541		0.5	14		1.6185		0.5	12		1.37457		0.5	9		1.43541		0.5	1		0.139665		0.5	4		0.498753		0.5	9		0.967742
	1	0.390716	0.474051			1	6		0.566572		1	2		0.2331		1	8		1.27592		1	16		1.84971		1	8		0.91638		1	8		1.27592		1	1		0.139665		1	2		0.249377		1	8		0.860215
	1.5	0.365269	0.381986			1.5	5		0.472144		1.5	2		0.2331		1.5	4		0.637959		1.5	9		1.04046		1.5	8		0.91638		1.5	7		1.11643		1.5	0		0		1.5	2		0.249377		1.5	11		1.1828
	2	0.587294	0.479174			2	4		0.377715		2	3		0.34965		2	7		1.11643		2	8		0.924855		2	10		1.14548		2	6		0.956938		2	0		0		2	2		0.249377		2	9		0.967742
	2.5	1.04557	0.965823			2.5	4		0.377715		2.5	3		0.34965		2.5	7		1.11643		2.5	11		1.27168		2.5	8		0.91638		2.5	6		0.956938		2.5	0		0		2.5	2		0.249377		2.5	10		1.07527
	3	1.66631	1.57598			3	4		0.377715		3	3		0.34965		3	6		0.956938		3	9		1.04046		3	7		0.801833		3	7		1.11643		3	2		0.27933		3	1		0.124688		3	9		0.967742
	3.5	2.22755	2.00074			3.5	7		0.661001		3.5	3		0.34965		3.5	6		0.956938		3.5	10		1.15607		3.5	8		0.91638		3.5	6		0.956938		3.5	5		0.698324		3.5	1		0.124688		3.5	9		0.967742
	4	2.68278	2.04198			4	9		0.849858		4	7		0.815851		4	6		0.956938		4	11		1.27168		4	8		0.91638		4	7		1.11643		4	8		1.11732		4	2		0.249377		4	10		1.07527
	4.5	2.9884	2.17775			4.5	20		1.88857		4.5	9		1.04895		4.5	6		0.956938		4.5	10		1.15607		4.5	6		0.687285		4.5	6		0.956938		4.5	13		1.81564		4.5	2		0.249377		4.5	9		0.967742
	5	3.32382	2.00052			5	21		1.983		5	12		1.3986		5	11		1.75439		5	13		1.50289		5	5		0.572738		5	7		1.11643		5	28		3.91061		5	6		0.74813		5	9		0.967742
	5.5	3.6181	2.10695			5.5	26		2.45515		5.5	14		1.6317		5.5	15		2.39234		5.5	17		1.96532		5.5	6		0.687285		5.5	8		1.27592		5.5	38		5.30726		5.5	8		0.997506		5.5	12		1.29032
	6	3.58684	1.91496			6	34		3.21058		6	19		2.21445		6	10		1.5949		6	20		2.31214		6	5		0.572738		6	7		1.11643		6	40		5.58659		6	13		1.62095		6	9		0.967742
	6.5	3.85456	2.05696			6.5	38		3.58829		6.5	21		2.44755		6.5	18		2.87081		6.5	23		2.65896		6.5	6		0.687285		6.5	4		0.637959		6.5	37		5.1676		6.5	19		2.36908		6.5	9		0.967742
	7	4.00217	2.05934			7	36		3.39943		7	23		2.68065		7	18		2.87081		7	28		3.23699		7	6		0.687285		7	6		0.956938		7	50		6.98324		7	26		3.2419		7	11		1.1828
	7.5	4.01229	1.96338			7.5	37		3.49386		7.5	23		2.68065		7.5	21		3.34928		7.5	30		3.46821		7.5	6		0.687285		7.5	5		0.797448		7.5	45		6.28492		7.5	34		4.2394		7.5	9		0.967742
	8	4.2585	2.14252			8	39		3.68272		8	24		2.7972		8	25		3.98724		8	39		4.50867		8	8		0.91638		8	6		0.956938		8	52		7.26257		8	33		4.11471		8	11		1.1828
	8.5	4.38868	1.90892			8.5	40		3.77715		8.5	26		3.0303		8.5	20		3.18979		8.5	37		4.27746		8.5	13		1.48912		8.5	11		1.75439		8.5	51		7.12291		8.5	37		4.61347		8.5	10		1.07527
	9	4.70547	2.00092			9	42		3.96601		9	29		3.37995		9	21		3.34928		9	44		5.08671		9	18		2.06186		9	14		2.23285		9	53		7.40223		9	42		5.23691		9	13		1.39785
	9.5	4.61392	1.89986			9.5	48		4.53258		9.5	25		2.91375		9.5	22		3.50877		9.5	43		4.9711		9.5	24		2.74914		9.5	12		1.91388		9.5	50		6.98324		9.5	43		5.3616		9.5	11		1.1828
	10	4.62858	1.73798			10	48		4.53258		10	24		2.7972		10	22		3.50877		10	43		4.9711		10	29		3.32188		10	16		2.55183		10	49		6.84358		10	48		5.98504		10	11		1.1828
	10.5	4.68728	1.6557			10.5	48		4.53258		10.5	30		3.4965		10.5	21		3.34928		10.5	39		4.50867		10.5	35		4.00916		10.5	16		2.55183		10.5	49		6.84358		10.5	53		6.60848		10.5	9		0.967742
	11	4.74076	1.59435			11	52		4.91029		11	30		3.4965		11	25		3.98724		11	41		4.73988		11	36		4.12371		11	18		2.87081		11	50		6.98324		11	52		6.48379		11	11		1.1828
	11.5	4.73715	1.57895			11.5	47		4.43815		11.5	25		2.91375		11.5	22		3.50877		11.5	45		5.20231		11.5	36		4.12371		11.5	20		3.18979		11.5	44		6.14525		11.5	51		6.3591		11.5	13		1.39785
	12	4.88551	1.62938			12	53		5.00472		12	27		3.14685		12	20		3.18979		12	43		4.9711		12	40		4.5819		12	18		2.87081		12	43		6.00559		12	52		6.48379		12	17		1.82796
	12.5	4.85471	1.6643			12.5	53		5.00472		12.5	25		2.91375		12.5	19		3.0303		12.5	43		4.9711		12.5	40		4.5819		12.5	20		3.18979		12.5	44		6.14525		12.5	54		6.73317		12.5	18		1.93548
	13	4.91976	1.67473			13	57		5.38244		13	27		3.14685		13	19		3.0303		13	50		5.78035		13	45		5.15464		13	19		3.0303		13	48		6.70391		13	53		6.60848		13	18		1.93548
	13.5	4.91256	1.66799			13.5	52		4.91029		13.5	26		3.0303		13.5	19		3.0303		13.5	46		5.31792		13.5	41		4.69645		13.5	21		3.34928		13.5	49		6.84358		13.5	56		6.98254		13.5	18		1.93548
	14	4.9758	1.48594			14	51		4.81586		14	30		3.4965		14	18		2.87081		14	49		5.66474		14	42		4.811		14	21		3.34928		14	53		7.40223		14	50		6.23441		14	18		1.93548
	14.5	4.97432	1.53572			14.5	54		5.09915		14.5	27		3.14685		14.5	17		2.71132		14.5	47		5.43353		14.5	44		5.04009		14.5	20		3.18979		14.5	48		6.70391		14.5	52		6.48379		14.5	21		2.25806
	15	4.87221	1.61063			15	52		4.91029		15	21		2.44755		15	16		2.55183		15	47		5.43353		15	41		4.69645		15	24		3.82775		15	46		6.42458		15	52		6.48379		15	24		2.58065
	15.5	5.07894	1.5809			15.5	51		4.81586		15.5	22		2.5641		15.5	22		3.50877		15.5	44		5.08671		15.5	39		4.46735		15.5	22		3.50877		15.5	47		6.56425		15.5	51		6.3591		15.5	29		3.11828
	16	5.16925	1.72269			16	45		4.24929		16	26		3.0303		16	18		2.87081		16	39		4.50867		16	41		4.69645		16	22		3.50877		16	54		7.5419		16	51		6.3591		16	32		3.44086
	16.5	4.91095	1.56435			16.5	43		4.06043		16.5	24		2.7972		16.5	19		3.0303		16.5	42		4.85549		16.5	38		4.35281		16.5	25		3.98724		16.5	39		5.44693		16.5	39		4.86284		16.5	19		2.04301
	17	4.96355	1.65091			17	48		4.53258		17	25		2.91375		17	22		3.50877		17	42		4.85549		17	34		3.89462		17	21		3.34928		17	48		6.70391		17	45		5.61097		17	28		3.01075
	17.5	4.91119	1.45957			17.5	51		4.81586		17.5	24		2.7972		17.5	20		3.18979		17.5	43		4.9711		17.5	38		4.35281		17.5	21		3.34928		17.5	48		6.70391		17.5	46		5.73566		17.5	30		3.22581
	18	4.93496	1.63581			18	45		4.24929		18	24		2.7972		18	17		2.71132		18	45		5.20231		18	37		4.23826		18	20		3.18979		18	42		5.86592		18	46		5.73566		18	33		3.54839
	18.5	4.77073	1.3346			18.5	49		4.62701		18.5	28		3.2634		18.5	16		2.55183		18.5	41		4.73988		18.5	37		4.23826		18.5	23		3.66826		18.5	51		7.12291		18.5	43		5.3616		18.5	35		3.76344
	19	5.05566	1.54744			19	46		4.34372		19	25		2.91375		19	19		3.0303		19	40		4.62428		19	40		4.5819		19	22		3.50877		19	53		7.40223		19	50		6.23441		19	39		4.19355
	19.5	4.95712	1.38969			19.5	53		5.00472		19.5	28		3.2634		19.5	19		3.0303		19.5	42		4.85549		19.5	39		4.46735		19.5	20		3.18979		19.5	51		7.12291		19.5	46		5.73566		19.5	44		4.73118
	20	4.94883	1.56557			20	48		4.53258		20	26		3.0303		20	14		2.23285		20	41		4.73988		20	37		4.23826		20	26		4.14673		20	53		7.40223		20	53		6.60848		20	49		5.26882
	20.5	4.84779	1.57915			20.5	52		4.91029		20.5	28		3.2634		20.5	11		1.75439		20.5	40		4.62428		20.5	35		4.00916		20.5	23		3.66826		20.5	54		7.5419		20.5	51		6.3591		20.5	55		5.91398
	21	4.84822	1.5093			21	51		4.81586		21	25		2.91375		21	10		1.5949		21	43		4.9711		21	34		3.89462		21	25		3.98724		21	53		7.40223		21	50		6.23441		21	49		5.26882
	21.5	4.87364	1.46566			21.5	46		4.34372		21.5	26		3.0303		21.5	14		2.23285		21.5	44		5.08671		21.5	33		3.78007		21.5	28		4.46571		21.5	53		7.40223		21.5	46		5.73566		21.5	56		6.02151
	22	4.8403	1.52279			22	57		5.38244		22	28		3.2634		22	13		2.07337		22	34		3.93064		22	33		3.78007		22	27		4.30622		22	53		7.40223		22	44		5.48628		22	59		6.34409
	22.5	4.78386	1.55835			22.5	58		5.47686		22.5	26		3.0303		22.5	10		1.5949		22.5	36		4.16185		22.5	32		3.66552		22.5	23		3.66826		22.5	47		6.56425		22.5	43		5.3616		22.5	54		5.80645
	23	4.70765	1.38759			23	61		5.76015		23	23		2.68065		23	13		2.07337		23	39		4.50867		23	33		3.78007		23	27		4.30622		23	47		6.56425		23	39		4.86284		23	57		6.12903
	23.5	4.63241	1.43625			23.5	53		5.00472		23.5	28		3.2634		23.5	10		1.5949		23.5	38		4.39306		23.5	33		3.78007		23.5	27		4.30622		23.5	44		6.14525		23.5	33		4.11471		23.5	55		5.91398
	24	4.67244	1.4251			24	48		4.53258		24	25		2.91375		24	12		1.91388		24	33		3.81503		24	34		3.89462		24	25		3.98724		24	43		6.00559		24	28		3.49127		24	57		6.12903
	24.5	4.54525	1.47465			24.5	50		4.72144		24.5	26		3.0303		24.5	11		1.75439		24.5	34		3.93064		24.5	32		3.66552		24.5	29		4.6252		24.5	43		6.00559		24.5	31		3.86534		24.5	59		6.34409
	25	4.40259	1.49092			25	45		4.24929		25	27		3.14685		25	13		2.07337		25	33		3.81503		25	32		3.66552		25	29		4.6252		25	40		5.58659		25	23		2.86783		25	59		6.34409
	25.5	4.39937	1.45622			25.5	49		4.62701		25.5	28		3.2634		25.5	12		1.91388		25.5	35		4.04624		25.5	34		3.89462		25.5	27		4.30622		25.5	38		5.30726		25.5	24		2.99252		25.5	58		6.23656
	26	4.08643	1.38492			26	47		4.43815		26	25		2.91375		26	14		2.23285		26	37		4.27746		26	34		3.89462		26	31		4.94418		26	35		4.88827		26	15		1.87032		26	38		4.08602
	26.5	4.14059	1.34806			26.5	48		4.53258		26.5	24		2.7972		26.5	12		1.91388		26.5	37		4.27746		26.5	38		4.35281		26.5	31		4.94418		26.5	34		4.7486		26.5	18		2.24439		26.5	54		5.80645
	27	4.13576	1.49628			27	43		4.06043		27	26		3.0303		27	11		1.75439		27	33		3.81503		27	40		4.5819		27	30		4.78469		27	41		5.72626		27	21		2.61845		27	60		6.45161
	27.5	4.03646	1.19917			27.5	46		4.34372		27.5	29		3.37995		27.5	15		2.39234		27.5	33		3.81503		27.5	38		4.35281		27.5	27		4.30622		27.5	34		4.7486		27.5	22		2.74314		27.5	54		5.80645
	28	4.17165	1.34098			28	48		4.53258		28	30		3.4965		28	15		2.39234		28	33		3.81503		28	38		4.35281		28	31		4.94418		28	42		5.86592		28	31		3.86534		28	66		7.09677
		TMEM16F-KO
		EtqSM puncta / 100µm2				Cell	1				Cell	2				Cell	3				Cell	4				Cell	5				Cell	6				Cell	7				Cell	8				Cell	9
	Time (min)	Average	Std			Time (min)	EqtSM puncta	Cell area	EtqSM puncta / 100µm2		Time (min)	EqtSM puncta	Cell area	EtqSM puncta / 100µm2		Time (min)	EqtSM puncta	Cell area	EtqSM puncta / 100µm2		Time (min)	EqtSM puncta	Cell area	EtqSM puncta / 100µm2		Time (min)	EqtSM puncta	Cell area	EtqSM puncta / 100µm2		Time (min)	EqtSM puncta	Cell area	EtqSM puncta / 100µm2		Time (min)	EqtSM puncta	Cell area	EtqSM puncta / 100µm2		Time (min)	EqtSM puncta	Cell area	EtqSM puncta / 100µm2		Time (min)	EqtSM puncta	Cell area	EtqSM puncta / 100µm2
	-2	0.409305	0.313032			-2	1	608	0.164474		-2	1	688	0.145349		-2	1	626	0.159744		-2	4	906	0.441501		-2	4	845	0.473373		-2	3	812	0.369458		-2	1	926	0.107991		-2	1	797	0.125471		-2	4	873	0.45819
	-1.5	0.300381	0.230492			-1.5	1		0.164474		-1.5	1		0.145349		-1.5	1		0.159744		-1.5	5		0.551876		-1.5	3		0.35503		-1.5	4		0.492611		-1.5	1		0.107991		-1.5	1		0.125471		-1.5	1		0.114548
	-1	0.312207	0.253691			-1	1		0.164474		-1	1		0.145349		-1	1		0.159744		-1	4		0.441501		-1	3		0.35503		-1	4		0.492611		-1	1		0.107991		-1	1		0.125471		-1	3		0.343643
	-0.5	0.359868	0.327641			-0.5	1		0.164474		-0.5	1		0.145349		-0.5	1		0.159744		-0.5	4		0.441501		-0.5	2		0.236686		-0.5	4		0.492611		-0.5	1		0.107991		-0.5	1		0.125471		-0.5	4		0.45819
	0	0.331517	0.311486			0	1		0.164474		0	1		0.145349		0	1		0.159744		0	4		0.441501		0	2		0.236686		0	4		0.492611		0	1		0.107991		0	1		0.125471		0	6		0.687285
	0.5	0.304025	0.262724			0.5	1		0.164474		0.5	1		0.145349		0.5	1		0.159744		0.5	4		0.441501		0.5	3		0.35503		0.5	5		0.615764		0.5	1		0.107991		0.5	1		0.125471		0.5	2		0.229095
	1	0.198063	0.184386			1	1		0.164474		1	1		0.145349		1	2		0.319489		1	4		0.441501		1	4		0.473373		1	4		0.492611		1	1		0.107991		1	1		0.125471		1	1		0.114548
	1.5	0.175093	0.141243			1.5	1		0.164474		1.5	1		0.145349		1.5	1		0.159744		1.5	4		0.441501		1.5	3		0.35503		1.5	4		0.492611		1.5	1		0.107991		1.5	0		0		1.5	2		0.229095
	2	0.253189	0.223664			2	0		0		2	1		0.145349		2	2		0.319489		2	4		0.441501		2	4		0.473373		2	4		0.492611		2	1		0.107991		2	1		0.125471		2	5		0.572738
	2.5	0.691055	0.741707			2.5	1		0.164474		2.5	1		0.145349		2.5	2		0.319489		2.5	4		0.441501		2.5	4		0.473373		2.5	4		0.492611		2.5	1		0.107991		2.5	3		0.376412		2.5	20		2.29095
	3	1.00999	1.09774			3	1		0.164474		3	1		0.145349		3	2		0.319489		3	4		0.441501		3	3		0.35503		3	4		0.492611		3	1		0.107991		3	8		1.00376		3	28		3.20733
	3.5	1.57865	1.54762			3.5	1		0.164474		3.5	1		0.145349		3.5	5		0.798722		3.5	4		0.441501		3.5	4		0.473373		3.5	4		0.492611		3.5	1		0.107991		3.5	17		2.133		3.5	35		4.00916
	4	2.11543	2.00371			4	2		0.328947		4	1		0.145349		4	8		1.27796		4	4		0.441501		4	7		0.828402		4	5		0.615764		4	1		0.107991		4	23		2.88582		4	44		5.04009
	4.5	2.32687	2.13671			4.5	3		0.493421		4.5	1		0.145349		4.5	8		1.27796		4.5	4		0.441501		4.5	10		1.18343		4.5	7		0.862069		4.5	3		0.323974		4.5	27		3.3877		4.5	44		5.04009
	5	2.69458	2.17673			5	6		0.986842		5	1		0.145349		5	14		2.23642		5	5		0.551876		5	14		1.6568		5	10		1.23153		5	8		0.863931		5	27		3.3877		5	50		5.72738
	5.5	2.90787	1.96911			5.5	6		0.986842		5.5	1		0.145349		5.5	18		2.8754		5.5	6		0.662252		5.5	17		2.01183		5.5	11		1.35468		5.5	9		0.971922		5.5	27		3.3877		5.5	51		5.84192
	6	3.0429	1.91809			6	7		1.15132		6	2		0.290698		6	19		3.03514		6	6		0.662252		6	18		2.13018		6	16		1.97044		6	12		1.2959		6	29		3.63864		6	54		6.18557
	6.5	3.25527	1.74431			6.5	13		2.13816		6.5	1		0.145349		6.5	20		3.19489		6.5	6		0.662252		6.5	21		2.48521		6.5	16		1.97044		6.5	20		2.15983		6.5	34		4.266		6.5	51		5.84192
	7	3.71091	1.86514			7	17		2.79605		7	1		0.145349		7	21		3.35463		7	9		0.993377		7	28		3.31361		7	18		2.21675		7	21		2.26782		7	40		5.01882		7	48		5.49828
	7.5	3.73531	1.88597			7.5	19		3.125		7.5	2		0.290698		7.5	20		3.19489		7.5	9		0.993377		7.5	28		3.31361		7.5	17		2.0936		7.5	21		2.26782		7.5	35		4.39147		7.5	50		5.72738
	8	3.98314	1.64398			8	23		3.78289		8	5		0.726744		8	26		4.15335		8	11		1.21413		8	27		3.19527		8	23		2.83251		8	25		2.69978		8	37		4.64241		8	49		5.61283
	8.5	4.25188	1.69662			8.5	27		4.44079		8.5	9		1.30814		8.5	25		3.99361		8.5	12		1.3245		8.5	29		3.43195		8.5	24		2.95567		8.5	26		2.80778		8.5	36		4.51694		8.5	55		6.30011
	9	4.30994	1.87421			9	27		4.44079		9	8		1.16279		9	23		3.67412		9	14		1.54525		9	30		3.5503		9	22		2.70936		9	25		2.69978		9	43		5.39523		9	53		6.07102
	9.5	4.50118	1.99554			9.5	31		5.09868		9.5	8		1.16279		9.5	26		4.15335		9.5	12		1.3245		9.5	29		3.43195		9.5	24		2.95567		9.5	22		2.37581		9.5	43		5.39523		9.5	59		6.7583
	10	4.73573	2.05498			10	39		6.41447		10	11		1.59884		10	26		4.15335		10	10		1.10375		10	28		3.31361		10	26		3.20197		10	28		3.02376		10	43		5.39523		10	57		6.52921
	10.5	4.77231	2.0106			10.5	38		6.25		10.5	11		1.59884		10.5	26		4.15335		10.5	12		1.3245		10.5	27		3.19527		10.5	28		3.44828		10.5	23		2.4838		10.5	45		5.64617		10.5	57		6.52921
	11	4.74247	2.04336			11	37		6.08553		11	10		1.45349		11	23		3.67412		11	14		1.54525		11	26		3.07692		11	26		3.20197		11	21		2.26782		11	39		4.89335		11	61		6.9874
	11.5	4.84039	2.11292			11.5	35		5.75658		11.5	10		1.45349		11.5	23		3.67412		11.5	13		1.43488		11.5	27		3.19527		11.5	28		3.44828		11.5	24		2.59179		11.5	44		5.5207		11.5	65		7.44559
	12	4.73442	2.00742			12	39		6.41447		12	9		1.30814		12	20		3.19489		12	14		1.54525		12	29		3.43195		12	28		3.44828		12	24		2.59179		12	40		5.01882		12	61		6.9874
	12.5	4.4714	1.78708			12.5	37		6.08553		12.5	8		1.16279		12.5	23		3.67412		12.5	15		1.65563		12.5	28		3.31361		12.5	27		3.32512		12.5	24		2.59179		12.5	40		5.01882		12.5	57		6.52921
	13	4.59414	1.69919			13	42		6.90789		13	11		1.59884		13	25		3.99361		13	13		1.43488		13	33		3.90533		13	28		3.44828		13	29		3.13175		13	38		4.76788		13	50		5.72738
	13.5	4.57374	1.95425			13.5	41		6.74342		13.5	8		1.16279		13.5	22		3.51438		13.5	11		1.21413		13.5	26		3.07692		13.5	25		3.07882		13.5	31		3.34773		13.5	39		4.89335		13.5	55		6.30011
	14	4.54797	1.75339			14	39		6.41447		14	12		1.74419		14	23		3.67412		14	12		1.3245		14	23		2.72189		14	27		3.32512		14	32		3.45572		14	43		5.39523		14	58		6.64376
	14.5	4.74725	1.89136			14.5	34		5.59211		14.5	15		2.18023		14.5	29		4.63259		14.5	11		1.21413		14.5	19		2.24852		14.5	27		3.32512		14.5	29		3.13175		14.5	43		5.39523		14.5	59		6.7583
	15	4.66198	1.90726			15	38		6.25		15	14		2.03488		15	27		4.3131		15	13		1.43488		15	24		2.84024		15	26		3.20197		15	26		2.80778		15	39		4.89335		15	62		7.10195
	15.5	4.76927	1.79414			15.5	40		6.57895		15.5	19		2.76163		15.5	27		4.3131		15.5	12		1.3245		15.5	22		2.60355		15.5	26		3.20197		15.5	31		3.34773		15.5	41		5.14429		15.5	54		6.18557
	16	4.87596	1.89382			16	37		6.08553		16	14		2.03488		16	26		4.15335		16	13		1.43488		16	25		2.95858		16	27		3.32512		16	33		3.56371		16	39		4.89335		16	55		6.30011
	16.5	4.81273	2.07454			16.5	36		5.92105		16.5	12		1.74419		16.5	27		4.3131		16.5	13		1.43488		16.5	23		2.72189		16.5	27		3.32512		16.5	24		2.59179		16.5	37		4.64241		16.5	60		6.87285
	17	4.78336	1.77865			17	31		5.09868		17	16		2.32558		17	31		4.95208		17	13		1.43488		17	22		2.60355		17	30		3.69458		17	30		3.23974		17	42		5.26976		17	55		6.30011
	17.5	4.803	1.9045			17.5	37		6.08553		17.5	14		2.03488		17.5	30		4.79233		17.5	13		1.43488		17.5	20		2.36686		17.5	28		3.44828		17.5	29		3.13175		17.5	39		4.89335		17.5	61		6.9874
	18	4.69465	1.92734			18	37		6.08553		18	14		2.03488		18	30		4.79233		18	10		1.10375		18	20		2.36686		18	27		3.32512		18	30		3.23974		18	35		4.39147		18	55		6.30011
	18.5	4.65833	1.87581			18.5	42		6.90789		18.5	16		2.32558		18.5	31		4.95208		18.5	9		0.993377		18.5	20		2.36686		18.5	27		3.32512		18.5	33		3.56371		18.5	26		3.26223		18.5	49		5.61283
	19	4.31076	1.75692			19	34		5.59211		19	15		2.18023		19	34		5.43131		19	8		0.883002		19	19		2.24852		19	23		2.83251		19	27		2.91577		19	25		3.13676		19	47		5.38373
	19.5	4.42416	1.80099			19.5	35		5.75658		19.5	14		2.03488		19.5	30		4.79233		19.5	10		1.10375		19.5	23		2.72189		19.5	23		2.83251		19.5	29		3.13175		19.5	26		3.26223		19.5	41		4.69645
	20	4.40623	1.97101			20	40		6.57895		20	17		2.47093		20	33		5.27157		20	7		0.772627		20	18		2.13018		20	21		2.58621		20	26		2.80778		20	21		2.63488		20	38		4.35281
	20.5	4.39025	1.96845			20.5	41		6.74342		20.5	17		2.47093		20.5	33		5.27157		20.5	6		0.662252		20.5	21		2.48521		20.5	20		2.46305		20.5	29		3.13175		20.5	17		2.133		20.5	38		4.35281
	21	4.10014	1.9073			21	39		6.41447		21	19		2.76163		21	31		4.95208		21	7		0.772627		21	18		2.13018		21	19		2.3399		21	25		2.69978		21	20		2.50941		21	32		3.66552
	21.5	3.82228	1.67841			21.5	35		5.75658		21.5	20		2.90698		21.5	29		4.63259		21.5	7		0.772627		21.5	20		2.36686		21.5	19		2.3399		21.5	25		2.69978		21.5	15		1.88206		21.5	29		3.32188
	22	3.78282	1.73946			22	40		6.57895		22	15		2.18023		22	30		4.79233		22	7		0.772627		22	18		2.13018		22	20		2.46305		22	22		2.37581		22	16		2.00753		22	28		3.20733
	22.5	3.74937	1.78118			22.5	39		6.41447		22.5	18		2.61628		22.5	34		5.43131		22.5	6		0.662252		22.5	17		2.01183		22.5	18		2.21675		22.5	24		2.59179		22.5	16		2.00753		22.5	27		3.09278
	23	3.72033	1.78259			23	36		5.92105		23	16		2.32558		23	30		4.79233		23	8		0.883002		23	18		2.13018		23	19		2.3399		23	20		2.15983		23	17		2.133		23	27		3.09278
	23.5	3.54031	1.71274			23.5	35		5.75658		23.5	17		2.47093		23.5	29		4.63259		23.5	6		0.662252		23.5	16		1.89349		23.5	17		2.0936		23.5	18		1.94384		23.5	15		1.88206		23.5	23		2.63459
	24	3.66542	1.75854			24	40		6.57895		24	14		2.03488		24	31		4.95208		24	7		0.772627		24	18		2.13018		24	20		2.46305		24	20		2.15983		24	16		2.00753		24	24		2.74914
	24.5	3.82163	2.00481			24.5	40		6.57895		24.5	14		2.03488		24.5	36		5.7508		24.5	7		0.772627		24.5	14		1.6568		24.5	18		2.21675		24.5	18		1.94384		24.5	19		2.38394		24.5	24		2.74914
	25	3.77512	1.93081			25	42		6.90789		25	15		2.18023		25	32		5.11182		25	7		0.772627		25	12		1.42012		25	21		2.58621		25	21		2.26782		25	18		2.25847		25	22		2.52005
	25.5	3.57277	1.86342			25.5	39		6.41447		25.5	12		1.74419		25.5	30		4.79233		25.5	8		0.883002		25.5	13		1.53846		25.5	16		1.97044		25.5	19		2.05184		25.5	16		2.00753		25.5	22		2.52005
	26	3.6264	2.00317			26	46		7.56579		26	11		1.59884		26	32		5.11182		26	8		0.883002		26	12		1.42012		26	17		2.0936		26	20		2.15983		26	16		2.00753		26	20		2.29095
	26.5	3.36027	1.80819			26.5	43		7.07237		26.5	12		1.74419		26.5	33		5.27157		26.5	7		0.772627		26.5	10		1.18343		26.5	16		1.97044		26.5	18		1.94384		26.5	18		2.25847		26.5	18		2.06186
	27	3.32306	1.99434			27	48		7.89474		27	11		1.59884		27	30		4.79233		27	9		0.993377		27	12		1.42012		27	17		2.0936		27	20		2.15983		27	13		1.63112		27	13		1.48912
	27.5	3.12393	2.01299			27.5	46		7.56579		27.5	8		1.16279		27.5	32		5.11182		27.5	7		0.772627		27.5	13		1.53846		27.5	16		1.97044		27.5	17		1.83585		27.5	11		1.38018		27.5	12		1.37457
	28	2.96841	1.99511			28	47		7.73026		28	11		1.59884		28	30		4.79233		28	7		0.772627		28	12		1.42012		28	16		1.97044		28	16		1.72786		28	7		0.878294		28	13		1.48912
	Time (min)	p value unpaired, two-tailed t test						WT EqtSM puncta / 100µm2																											TMEM16F-KO EqtSM puncta / 100µm2
	-2	0.876364						0.661001	0.4662	1.43541	1.15607	1.60367	1.43541	0	0.124688	1.39785	0	0	0	0.45403	0.27933	0	0.0876424	0	0.25974	0.245499	0.144509	0.4561	0.286533	0	0	0.332226			0.164474	0.145349	0.159744	0.441501	0.473373	0.369458	0.107991	0.125471	0.45819	0.841751	1.27065	0.36452	0.608828	0.246609	0.361664
	-1.5	0.44552						0.472144	0.582751	0.956938	1.27168	1.37457	1.75439	0	0.249377	1.50538	0	0	0	0.340522	0.27933	0	0.0876424	0	0.25974	0.327332	0.289017	0.22805	0.286533	0	0	0.332226			0.164474	0.145349	0.159744	0.551876	0.35503	0.492611	0.107991	0.125471	0.114548	0.841751	0.635324	0.243013	0.456621	0.123305	0.180832
	-1	0.695727						0.472144	0.4662	1.11643	1.15607	1.14548	1.11643	0	0.124688	1.29032	0	0	0	0.340522	0.27933	0	0.0876424	0	0.25974	0.327332	0.289017	0.22805	0.286533	0	0	0.332226			0.164474	0.145349	0.159744	0.441501	0.35503	0.492611	0.107991	0.125471	0.343643	1.0101	0.635324	0.121507	0.456621	0.123305	0.180832
	-0.5	0.834192						0.472144	0.4662	1.27592	1.50289	1.14548	1.11643	0	0.249377	1.29032	0	0	0	0.340522	0.27933	0	0.0876424	0	0.25974	0.327332	0.289017	0.22805	0.286533	0	0	0.332226			0.164474	0.145349	0.159744	0.441501	0.236686	0.492611	0.107991	0.125471	0.45819	1.17845	1.01652	0.243013	0.456621	0.123305	0.180832
	0	0.725846						0.472144	0.34965	0.956938	1.50289	1.26002	1.27592	0	0.249377	1.07527	0	0	0	0.340522	0.27933	0	0.0876424	0	0.25974	0.490998	0.289017	0.22805	0.286533	0	0	0.332226			0.164474	0.145349	0.159744	0.441501	0.236686	0.492611	0.107991	0.125471	0.687285	1.17845	0.635324	0.121507	0.456621	0	0.180832
	0.5	0.10876						0.566572	0.582751	1.43541	1.6185	1.37457	1.43541	0.139665	0.498753	0.967742	0	0.25	0.141443	0.45403	0.139665	0.126743	0.35057	0.361011	0.519481	0.490998	0.289017	1.02623	0.286533	0.131406	0	0.498339			0.164474	0.145349	0.159744	0.441501	0.35503	0.615764	0.107991	0.125471	0.229095	1.0101	0.635324	0.121507	0.456621	0.123305	0.180832
	1	0.0991503						0.566572	0.2331	1.27592	1.84971	0.91638	1.27592	0.139665	0.249377	0.860215	0	0	0	0.45403	0.139665	0	0.35057	0.361011	0.25974	0.490998	0.289017	0.342075	0.286533	0	0	0.498339			0.164474	0.145349	0.319489	0.441501	0.473373	0.492611	0.107991	0.125471	0.114548	0.505051	0.25413	0.121507	0	0	0
	1.5	0.0507752						0.472144	0.2331	0.637959	1.04046	0.91638	1.11643	0	0.249377	1.1828	0	0	0.141443	0.681044	0.139665	0.126743	0.0876424	0.361011	0.25974	0.490998	0.289017	0.22805	0.286533	0.131406	0	0.996678			0.164474	0.145349	0.159744	0.441501	0.35503	0.492611	0.107991	0	0.229095	0.16835	0.25413	0.121507	0	0.123305	0.180832
	2	0.0139326						0.377715	0.34965	1.11643	0.924855	1.14548	0.956938	0	0.249377	0.967742	0	0.75	0.990099	1.4756	0.139665	0.126743	0.525855	1.62455	0.519481	0.654664	0.289017	0.22805	0.286533	0.131406	0.230681	1.82724			0	0.145349	0.319489	0.441501	0.473373	0.492611	0.107991	0.125471	0.572738	0.673401	0.381194	0	0	0.123305	0.180832
	2.5	0.174001						0.377715	0.34965	1.11643	1.27168	0.91638	0.956938	0	0.249377	1.07527	0.579151	2	3.9604	2.95119	0.698324	0.253485	0.438212	3.06859	0.779221	1.71849	0.578035	0.22805	0.286533	0.65703	0.461361	2.65781			0.164474	0.145349	0.319489	0.441501	0.473373	0.492611	0.107991	0.376412	2.29095	2.52525	0.508259	0.36452	0.913242	0.863132	0.180832
	3	0.125279						0.377715	0.34965	0.956938	1.04046	0.801833	1.11643	0.27933	0.124688	0.967742	1.5444	4.25	5.94059	5.33485	2.3743	0.633714	0.964067	4.33213	1.81818	2.37316	1.30058	0.684151	0.143266	1.05125	0.922722	3.65449			0.164474	0.145349	0.319489	0.441501	0.35503	0.492611	0.107991	1.00376	3.20733	3.53535	0.889454	0.121507	1.82648	1.47965	0.542495
	3.5	0.22412						0.661001	0.34965	0.956938	1.15607	0.91638	0.956938	0.698324	0.124688	0.967742	2.89575	7	6.08204	6.92395	3.49162	1.52091	1.05171	4.15162	2.33766	2.53682	2.16763	0.798176	0.716332	1.31406	1.96078	4.81728			0.164474	0.145349	0.798722	0.441501	0.473373	0.492611	0.107991	2.133	4.00916	4.54545	1.14358	0.486027	4.10959	2.09618	1.44665
	4	0.295649						0.849858	0.815851	0.956938	1.27168	0.91638	1.11643	1.11732	0.249377	1.07527	4.2471	7.75	6.36492	7.03746	3.91061	2.6616	2.10342	5.77617	2.33766	3.43699	2.74566	1.59635	1.2894	1.83968	2.19146	4.81728			0.328947	0.145349	1.27796	0.441501	0.828402	0.615764	0.107991	2.88582	5.04009	6.22896	1.90597	0.72904	5.17504	2.7127	1.80832
	4.5	0.279555						1.88857	1.04895	0.956938	1.15607	0.687285	0.956938	1.81564	0.249377	0.967742	5.40541	7.25	6.22348	8.51305	4.60894	3.29531	2.10342	5.23466	2.85714	2.86416	3.03468	2.50855	1.14613	2.2339	2.88351	5.48173			0.493421	0.145349	1.27796	0.441501	1.18343	0.862069	0.323974	3.3877	5.04009	7.07071	1.65184	0.972053	5.32725	3.45253	1.80832
	5	0.275677						1.983	1.3986	1.75439	1.50289	0.572738	1.11643	3.91061	0.74813	0.967742	5.40541	6.5	6.08204	8.05902	5.44693	3.67554	3.24277	6.13718	2.5974	3.51882	3.75723	2.50855	1.7192	2.62812	2.99885	5.81395			0.986842	0.145349	2.23642	0.551876	1.6568	1.23153	0.863931	3.3877	5.72738	7.57576	1.77891	1.57959	5.47945	3.94575	1.80832
	5.5	0.225279						2.45515	1.6317	2.39234	1.96532	0.687285	1.27592	5.30726	0.997506	1.29032	5.79151	7.25	7.35502	8.17253	5.02793	3.92902	2.71691	5.77617	2.33766	4.00982	3.90173	2.7366	2.00573	2.62812	3.46021	5.98007			0.986842	0.145349	2.8754	0.662252	2.01183	1.35468	0.971922	3.3877	5.84192	6.56566	2.5413	2.43013	5.63166	3.94575	2.71248
	6	0.327919						3.21058	2.21445	1.5949	2.31214	0.572738	1.11643	5.58659	1.62095	0.967742	5.40541	6	5.79915	7.94552	5.30726	4.30925	2.97984	5.23466	2.07792	3.27332	4.04624	2.62258	2.29226	3.28515	3.80623	6.31229			1.15132	0.290698	3.03514	0.662252	2.13018	1.97044	1.2959	3.63864	6.18557	7.07071	3.30368	2.91616	4.56621	3.82244	2.53165
	6.5	0.300116						3.58829	2.44755	2.87081	2.65896	0.687285	0.637959	5.1676	2.36908	0.967742	6.37066	6.25	7.07214	8.62656	5.1676	4.43599	3.15513	5.77617	1.81818	3.76432	4.33526	2.2805	2.5788	3.15375	3.46021	6.47841			2.13816	0.145349	3.19489	0.662252	2.48521	1.97044	2.15983	4.266	5.84192	6.39731	4.57433	2.67315	4.56621	3.57583	2.89331
	7	0.551668						3.39943	2.68065	2.87081	3.23699	0.687285	0.956938	6.98324	3.2419	1.1828	6.17761	6	7.35502	8.28604	5.58659	4.68948	2.71691	6.13718	1.81818	3.35516	4.33526	2.2805	2.86533	3.15375	3.69089	6.47841			2.79605	0.145349	3.35463	0.993377	3.31361	2.21675	2.26782	5.01882	5.49828	7.57576	5.33672	3.52369	4.56621	3.94575	3.61664
	7.5	0.55754						3.49386	2.68065	3.34928	3.46821	0.687285	0.797448	6.28492	4.2394	0.967742	6.94981	6.25	8.34512	6.1294	3.91061	4.43599	2.8922	5.77617	2.07792	3.92799	4.04624	2.16648	3.0086	3.54796	4.15225	6.47841			3.125	0.290698	3.19489	0.993377	3.31361	2.0936	2.26782	4.39147	5.72738	7.74411	5.59085	3.88821	4.56621	3.94575	3.25497
	8	0.591599						3.68272	2.7972	3.98724	4.50867	0.91638	0.956938	7.26257	4.11471	1.1828	7.52896	6.25	8.06223	8.74007	6.14525	4.81622	3.33041	6.49819	2.33766	3.68249	3.90173	1.93843	3.15186	3.41656	3.80623	3.48837			3.78289	0.726744	4.15335	1.21413	3.19527	2.83251	2.69978	4.64241	5.61283	6.73401	6.09911	4.25273	4.71842	4.31566	3.61664
	8.5	0.69088						3.77715	3.0303	3.18979	4.27746	1.48912	1.75439	7.12291	4.61347	1.07527	6.17761	5.5	7.77935	8.62656	6.28492	5.06971	2.97984	5.95668	2.33766	4.09165	4.47977	3.42075	4.01146	3.41656	4.03691	5.64784			4.44079	1.30814	3.99361	1.3245	3.43195	2.95567	2.80778	4.51694	6.30011	7.07071	6.4803	4.37424	5.17504	4.68557	3.61664
	9	0.402321						3.96601	3.37995	3.34928	5.08671	2.06186	2.23285	7.40223	5.23691	1.39785	6.56371	6.5	7.21358	9.64813	6.14525	4.81622	3.5057	7.03971	2.85714	3.92799	4.33526	3.53478	3.86819	3.15375	3.92157	7.6412			4.44079	1.16279	3.67412	1.54525	3.5503	2.70936	2.69978	5.39523	6.07102	7.57576	6.98856	4.37424	5.78387	3.82244	3.25497
	9.5	0.690176						4.53258	2.91375	3.50877	4.9711	2.74914	1.91388	6.98324	5.3616	1.1828	6.75676	6.5	7.49646	9.3076	5.30726	5.06971	3.5057	7.40072	3.37662	3.68249	4.19075	2.85063	3.86819	3.02234	3.69089	6.31229			5.09868	1.16279	4.15335	1.3245	3.43195	2.95567	2.37581	5.39523	6.7583	7.40741	7.49682	4.61725	5.93607	3.69914	4.15913
	10	0.905478						4.53258	2.7972	3.50877	4.9711	3.32188	2.55183	6.84358	5.98504	1.1828	7.52896	5.5	6.93069	8.85358	5.1676	4.81622	3.68098	7.94224	3.63636	3.60065	4.47977	3.07868	4.15473	3.15375	3.69089	5.81395			6.41447	1.59884	4.15335	1.10375	3.31361	3.20197	3.02376	5.39523	6.52921	7.23906	8.13215	4.73876	6.5449	4.31566	3.79747
	10.5	0.912201						4.53258	3.4965	3.34928	4.50867	4.00916	2.55183	6.84358	6.60848	0.967742	6.94981	5.75	7.07214	8.17253	4.32961	5.19645	3.76862	7.22022	3.63636	4.41899	4.91329	3.53478	3.72493	3.02234	4.03691	6.14618			6.25	1.59884	4.15335	1.3245	3.19527	3.44828	2.4838	5.64617	6.52921	7.57576	7.62389	5.34629	6.24049	4.68557	4.15913
	11	0.772551						4.91029	3.4965	3.98724	4.73988	4.12371	2.87081	6.98324	6.48379	1.1828	6.17761	6	6.93069	8.62656	4.7486	5.32319	4.03155	7.03971	3.37662	4.00982	4.76879	3.30673	4.29799	3.28515	3.92157	5.64784			6.08553	1.45349	3.67412	1.54525	3.07692	3.20197	2.26782	4.89335	6.9874	6.73401	8.00508	5.71081	6.39269	4.68557	4.88246
	11.5	0.894576						4.43815	2.91375	3.50877	5.20231	4.12371	3.18979	6.14525	6.3591	1.39785	6.17761	6.25	6.64781	8.85358	5.30726	5.19645	4.03155	7.40072	3.37662	4.09165	5.20231	3.07868	4.29799	3.94218	3.57555	5.98007			5.75658	1.45349	3.67412	1.43488	3.19527	3.44828	2.59179	5.5207	7.44559	6.39731	8.89454	5.34629	5.93607	5.05549	5.06329
	12	0.613792						5.00472	3.14685	3.18979	4.9711	4.5819	2.87081	6.00559	6.48379	1.82796	5.01931	8	7.63791	8.39955	5.44693	5.83016	4.29448	6.85921	3.8961	4.09165	5.20231	3.76283	4.01146	3.54796	3.92157	5.64784			6.41447	1.30814	3.19489	1.54525	3.43195	3.44828	2.59179	5.01882	6.9874	6.90236	7.87802	5.4678	5.78387	5.05549	4.70163
	12.5	0.352726						5.00472	2.91375	3.0303	4.9711	4.5819	3.18979	6.14525	6.73317	1.93548	6.37066	7.75	7.63791	8.28604	5.1676	5.83016	4.20684	6.31769	3.8961	4.09165	5.34682	3.53478	3.72493	4.07359	3.22953	4.98339			6.08553	1.16279	3.67412	1.65563	3.31361	3.32512	2.59179	5.01882	6.52921	5.55556	7.49682	4.98177	5.63166	4.56227	4.33996
	13	0.403232						5.38244	3.14685	3.0303	5.78035	5.15464	3.0303	6.70391	6.60848	1.93548	6.17761	6.75	7.49646	8.74007	5.02793	5.95691	4.29448	6.85921	3.63636	4.00982	4.91329	3.1927	3.86819	3.54796	3.57555	5.81395			6.90789	1.59884	3.99361	1.43488	3.90533	3.44828	3.13175	4.76788	5.72738	5.55556	7.36976	5.34629	5.17504	5.4254	3.9783
	13.5	0.38142						4.91029	3.0303	3.0303	5.31792	4.69645	3.34928	6.84358	6.98254	1.93548	6.75676	7.75	7.35502	7.7185	5.30726	5.83016	3.94391	6.85921	3.37662	4.58265	5.0578	3.53478	3.29513	3.81078	3.69089	5.81395			6.74342	1.16279	3.51438	1.21413	3.07692	3.07882	3.34773	4.89335	6.30011	4.88215	7.87802	5.34629	6.39269	5.3021	3.9783
	14	0.267406						4.81586	3.4965	2.87081	5.66474	4.811	3.34928	7.40223	6.23441	1.93548	7.33591	7	6.93069	6.92395	5.58659	5.70342	4.38212	7.22022	4.15584	4.66448	5.20231	3.87685	3.72493	4.07359	3.80623	5.31561			6.41447	1.74419	3.67412	1.3245	2.72189	3.32512	3.45572	5.39523	6.64376	5.72391	7.11563	4.98177	5.63166	4.68557	4.15913
	14.5	0.487438						5.09915	3.14685	2.71132	5.43353	5.04009	3.18979	6.70391	6.48379	2.25806	7.14286	6.5	6.64781	8.28604	5.58659	5.70342	4.55741	6.31769	4.15584	4.25532	5.20231	3.76283	4.44126	4.20499	3.34487	5.64784			5.59211	2.18023	4.63259	1.21413	2.24852	3.32512	3.13175	5.39523	6.7583	6.22896	7.36976	5.10328	7.15373	4.93218	4.5208
	15	0.477378						4.91029	2.44755	2.55183	5.43353	4.69645	3.82775	6.42458	6.48379	2.58065	6.94981	6	7.92079	8.17253	5.72626	5.83016	4.64505	6.85921	3.8961	4.25532	5.0578	3.1927	4.15473	4.07359	2.88351	5.31561			6.25	2.03488	4.3131	1.43488	2.84024	3.20197	2.80778	4.89335	7.10195	4.7138	7.62389	5.10328	7.30594	4.68557	4.15913
	15.5	0.363493						4.81586	2.5641	3.50877	5.08671	4.46735	3.50877	6.56425	6.3591	3.11828	6.75676	7.25	8.76945	7.94552	5.72626	5.95691	4.38212	7.94224	4.15584	4.41899	5.34682	3.6488	4.72779	4.20499	3.11419	5.1495			6.57895	2.76163	4.3131	1.3245	2.60355	3.20197	3.34773	5.14429	6.18557	5.72391	7.49682	5.71081	6.84932	4.93218	3.79747
	16	0.419849						4.24929	3.0303	2.87081	4.50867	4.69645	3.50877	7.5419	6.3591	3.44086	7.33591	8	8.62801	8.62656	5.58659	5.95691	4.73269	7.22022	4.15584	4.41899	4.76879	3.99088	4.72779	4.20499	3.57555	5.1495			6.08553	2.03488	4.15335	1.43488	2.95858	3.32512	3.56371	4.89335	6.30011	7.23906	7.75095	5.95383	6.69711	4.31566	4.88246
	16.5	0.585584						4.06043	2.7972	3.0303	4.85549	4.35281	3.98724	5.44693	4.86284	2.04301	7.14286	6.75	8.62801	7.83201	6.14525	5.95691	4.64505	8.30325	5.19481	4.50082	5.34682	3.30673	4.29799	3.67937	3.80623	5.1495			5.92105	1.74419	4.3131	1.43488	2.72189	3.32512	2.59179	4.64241	6.87285	6.90236	8.13215	5.58931	7.30594	4.68557	4.5208
	17	0.552685						4.53258	2.91375	3.50877	4.85549	3.89462	3.34928	6.70391	5.61097	3.01075	6.56371	6.5	9.47666	8.28604	4.7486	5.95691	4.11919	7.22022	4.93506	4.50082	5.0578	3.53478	3.72493	3.67937	3.69089	5.81395			5.09868	2.32558	4.95208	1.43488	2.60355	3.69458	3.23974	5.26976	6.30011	6.06061	7.24269	5.83232	7.45814	4.80888	4.33996
	17.5	0.600633						4.81586	2.7972	3.18979	4.9711	4.35281	3.34928	6.70391	5.73566	3.22581	6.56371	7	8.06223	7.7185	5.44693	5.57668	4.55741	7.40072	4.41558	4.50082	4.76879	3.42075	3.4384	3.94218	3.92157	5.1495			6.08553	2.03488	4.79233	1.43488	2.36686	3.44828	3.13175	4.89335	6.9874	6.22896	6.60737	6.31835	7.45814	4.56227	4.33996
	18	0.478873						4.24929	2.7972	2.71132	5.20231	4.23826	3.18979	5.86592	5.73566	3.54839	7.14286	7.5	9.05233	7.94552	4.46927	5.57668	4.38212	7.58123	4.93506	4.17349	5.34682	3.30673	3.58166	3.81078	4.03691	5.1495			6.08553	2.03488	4.79233	1.10375	2.36686	3.32512	3.23974	4.39147	6.30011	6.22896	7.11563	6.07533	7.45814	4.19236	4.33996
	18.5	0.552624						4.62701	3.2634	2.55183	4.73988	4.23826	3.66826	7.12291	5.3616	3.76344	5.98456	6.75	7.77935	6.69694	4.46927	5.95691	4.55741	7.76173	4.67532	4.25532	5.0578	3.30673	3.58166	3.41656	3.92157	4.65116			6.90789	2.32558	4.95208	0.993377	2.36686	3.32512	3.56371	3.26223	5.61283	7.07071	6.60737	5.34629	6.69711	4.80888	4.70163
	19	0.0933857						4.34372	2.91375	3.0303	4.62428	4.5819	3.50877	7.40223	6.23441	4.19355	6.56371	7.25	8.91089	7.26447	5.02793	5.83016	4.55741	7.94224	5.19481	4.66448	5.34682	3.99088	4.15473	2.89093	3.69089	4.81728			5.59211	2.18023	5.43131	0.883002	2.24852	2.83251	2.91577	3.13676	5.38373	5.55556	6.35324	5.34629	6.84932	4.31566	4.15913
	19.5	0.173931						5.00472	3.2634	3.0303	4.85549	4.46735	3.18979	7.12291	5.73566	4.73118	6.37066	5.5	8.62801	6.92395	4.60894	6.21039	4.64505	7.94224	5.45455	4.58265	4.91329	3.42075	3.86819	3.15375	3.80623	4.81728			5.75658	2.03488	4.79233	1.10375	2.72189	2.83251	3.13175	3.26223	4.69645	6.22896	6.4803	5.22479	7.61035	4.19236	4.70163
	20	0.179349						4.53258	3.0303	2.23285	4.73988	4.23826	4.14673	7.40223	6.60848	5.26882	7.52896	5.5	8.34512	7.7185	4.60894	5.70342	4.11919	7.40072	4.93506	4.41899	5.34682	3.1927	3.86819	3.54796	3.80623	4.48505			6.57895	2.47093	5.27157	0.772627	2.13018	2.58621	2.80778	2.63488	4.35281	6.73401	6.60737	5.4678	6.84932	3.94575	5.06329
	20.5	0.240763						4.91029	3.2634	1.75439	4.62428	4.00916	3.66826	7.5419	6.3591	5.91398	7.14286	6.25	7.92079	6.69694	4.88827	5.70342	4.29448	6.6787	4.93506	4.50082	5.20231	2.96465	3.29513	3.15375	3.46021	4.31894			6.74342	2.47093	5.27157	0.662252	2.48521	2.46305	3.13175	2.133	4.35281	6.90236	6.09911	5.4678	6.84932	4.19236	4.70163
	21	0.0844676						4.81586	2.91375	1.5949	4.9711	3.89462	3.98724	7.40223	6.23441	5.26882	5.98456	6.5	8.06223	6.69694	4.7486	5.95691	4.29448	7.03971	5.45455	4.82815	5.34682	3.1927	3.86819	3.67937	3.57555	3.65449			6.41447	2.76163	4.95208	0.772627	2.13018	2.3399	2.69978	2.50941	3.66552	6.73401	5.59085	4.73876	7.30594	3.32922	3.79747
	21.5	0.0188189						4.34372	3.0303	2.23285	5.08671	3.78007	4.46571	7.40223	5.73566	6.02151	6.56371	6.5	7.77935	7.03746	4.88827	5.95691	4.11919	8.12274	5.45455	4.58265	4.91329	3.30673	3.72493	3.67937	3.22953	3.65449			5.75658	2.90698	4.63259	0.772627	2.36686	2.3399	2.69978	1.88206	3.32188	5.05051	5.46379	4.13123	7.15373	3.57583	3.79747
	22	0.0219308						5.38244	3.2634	2.07337	3.93064	3.78007	4.30622	7.40223	5.48628	6.34409	7.14286	5.5	8.48656	5.90238	4.88827	5.83016	4.20684	7.03971	5.45455	4.90998	5.20231	3.30673	3.4384	3.15375	3.34487	4.31894			6.57895	2.18023	4.79233	0.772627	2.13018	2.46305	2.37581	2.00753	3.20733	5.89226	4.57433	4.13123	6.39269	3.94575	3.9783
	22.5	0.0284201						5.47686	3.0303	1.5949	4.16185	3.66552	3.66826	6.56425	5.3616	5.80645	7.14286	5.5	8.34512	6.58343	4.32961	6.33714	4.73269	6.6787	5.19481	4.58265	5.49133	3.30673	3.29513	3.41656	2.99885	4.65116			6.41447	2.61628	5.43131	0.662252	2.01183	2.21675	2.59179	2.00753	3.09278	5.21886	5.33672	3.6452	6.69711	3.32922	3.4358
	23	0.0234098						5.76015	2.68065	2.07337	4.50867	3.78007	4.30622	6.56425	4.86284	6.12903	6.94981	5.5	7.63791	5.90238	4.32961	5.83016	4.38212	6.6787	4.93506	4.82815	5.20231	3.1927	3.29513	3.28515	3.46021	4.65116			5.92105	2.32558	4.79233	0.883002	2.13018	2.3399	2.15983	2.133	3.09278	5.72391	4.95553	3.88821	7.30594	3.69914	3.07414
	23.5	0.0134351						5.00472	3.2634	1.5949	4.39306	3.78007	4.30622	6.14525	4.11471	5.91398	7.14286	6	8.34512	6.01589	4.18994	4.94297	4.20684	6.13718	4.93506	4.99182	5.0578	3.30673	3.29513	3.54796	3.69089	4.31894			5.75658	2.47093	4.63259	0.662252	1.89349	2.0936	1.94384	1.88206	2.63459	5.21886	4.7014	4.00972	6.69711	3.08261	3.9783
	24	0.0245083						4.53258	2.91375	1.91388	3.81503	3.89462	3.98724	6.00559	3.49127	6.12903	6.94981	6.25	7.92079	6.1294	4.46927	6.08365	4.38212	6.31769	4.93506	4.99182	5.63584	3.53478	3.4384	3.81078	3.69089	4.15282			6.57895	2.03488	4.95208	0.772627	2.13018	2.46305	2.15983	2.00753	2.74914	5.21886	5.08259	4.73876	6.24049	3.57583	3.07414
	24.5	0.0896314						4.72144	3.0303	1.75439	3.93064	3.66552	4.6252	6.00559	3.86534	6.34409	7.52896	6.25	7.63791	5.44835	4.7486	5.32319	3.94391	5.77617	4.93506	5.07365	5.34682	3.07868	3.29513	3.02234	3.34487	3.98671			6.57895	2.03488	5.7508	0.772627	1.6568	2.21675	1.94384	2.38394	2.74914	6.06061	5.33672	4.98177	6.84932	3.32922	3.07414
	25	0.132408						4.24929	3.14685	2.07337	3.81503	3.66552	4.6252	5.58659	2.86783	6.34409	6.94981	7	7.92079	5.22134	3.77095	4.68948	4.11919	5.41516	4.67532	4.82815	5.49133	2.96465	3.15186	3.28515	3.22953	3.98671			6.90789	2.18023	5.11182	0.772627	1.42012	2.58621	2.26782	2.25847	2.52005	5.72391	5.33672	4.25273	6.84932	3.45253	3.79747
	25.5	0.0538112						4.62701	3.2634	1.91388	4.04624	3.89462	4.30622	5.30726	2.99252	6.23656	6.17761	6.75	8.48656	4.76731	4.05028	3.92902	3.59334	6.31769	5.19481	4.74632	5.63584	2.85063	3.0086	3.54796	3.34487	4.15282			6.41447	1.74419	4.79233	0.883002	1.53846	1.97044	2.05184	2.00753	2.52005	5.05051	5.20966	4.98177	6.5449	3.20592	3.07414
	26	0.189471						4.43815	2.91375	2.23285	4.27746	3.89462	4.94418	4.88827	1.87032	4.08602	5.79151	6.75	8.20368	4.31328	3.77095	3.42205	3.06748	6.6787	4.67532	4.58265	5.0578	3.07868	2.86533	3.15375	3.34487	4.15282			7.56579	1.59884	5.11182	0.883002	1.42012	2.0936	2.15983	2.00753	2.29095	5.72391	5.08259	4.25273	6.08828	3.32922	3.25497
	26.5	0.0490667						4.53258	2.7972	1.91388	4.27746	4.35281	4.94418	4.7486	2.24439	5.80645	6.17761	6.25	7.35502	4.5403	3.35196	3.04183	3.24277	6.31769	4.67532	4.74632	5.49133	3.07868	2.72206	3.67937	3.46021	3.8206			7.07237	1.74419	5.27157	0.772627	1.18343	1.97044	1.94384	2.25847	2.06186	5.05051	4.06607	3.88821	5.32725	3.32922	3.07414
	27	0.0689416						4.06043	3.0303	1.75439	3.81503	4.5819	4.78469	5.72626	2.61845	6.45161	5.40541	6.75	8.20368	3.97276	3.49162	3.16857	2.62927	5.95668	4.67532	4.41899	5.20231	2.96465	2.86533	3.28515	3.80623	3.48837			7.89474	1.59884	4.79233	0.993377	1.42012	2.0936	2.15983	1.63112	1.48912	4.20875	3.55781	2.91616	6.5449	3.69914	3.61664
	27.5	0.035178						4.34372	3.37995	2.39234	3.81503	4.35281	4.30622	4.7486	2.74314	5.80645	4.82625	5.5	7.49646	4.42679	3.07263	3.04183	3.5057	6.49819	4.67532	4.66448	5.34682	2.7366	2.5788	3.02234	3.92157	3.32226			7.56579	1.16279	5.11182	0.772627	1.53846	1.97044	1.83585	1.38018	1.37457	4.3771	3.81194	2.06561	6.08828	3.57583	3.07414
	28	0.0104115						4.53258	3.4965	2.39234	3.81503	4.35281	4.94418	5.86592	3.86534	7.09677	4.82625	5.75	7.49646	4.6538	3.21229	3.29531	3.41805	5.59567	4.15584	4.33715	5.49133	2.50855	2.72206	3.28515	3.34487	3.48837			7.73026	1.59884	4.79233	0.772627	1.42012	1.97044	1.72786	0.878294	1.48912	4.0404	3.43075	1.8226	5.93607	3.20592	2.71248

## Sheet: Fig 3C
Numeric values in bold are shown in Figures
							Cell 1					Cell 2					Cell 3					Cell 4					Cell 5					Cell 6					Cell 7					Cell 8					Cell 9
		Average	Std	Average	Std		Max EtqSM:	6	Max LT:	26.6667		Max EtqSM:	9	Max LT:	18.6667		Max EtqSM:	12	Max LT:	45.5		Max EtqSM:	13	Max LT:	38		Max EtqSM:	5	Max LT:	12.6667		Max EtqSM:	9	Max LT:	18		Max EtqSM:	13	Max LT:	15.3333		Max EtqSM:	4	Max LT:	52.5		Max EtqSM:	14	Max LT:
	Time (min)	norm. EqtSM puncta	norm. EqtSM puncta	norm. LT puncta	norm. LT puncta		EqtSM Puncta	Norm Eqt by Max	LysoTracker Puncta	Norm by Max		EqtSM Puncta	Norm Eqt by Max	LysoTracker Puncta	Norm by Max		EqtSM Puncta	Norm Eqt by Max	LysoTracker Puncta	Norm by Max		EqtSM Puncta	Norm Eqt by Max	LysoTracker Puncta	Norm by Max		EqtSM Puncta	Norm Eqt by Max	LysoTracker Puncta	Norm by Max		EqtSM Puncta	Norm Eqt by Max	LysoTracker Puncta	Norm by Max		EqtSM Puncta	Norm Eqt by Max	LysoTracker Puncta	Norm by Max		EqtSM Puncta	Norm Eqt by Max	LysoTracker Puncta	Norm by Max		EqtSM Puncta	Norm Eqt by Max	LysoTracker Puncta
	0	0.192864	0.145083	1.05652	0.133654		0	0	21	0.7875		4	0.444444	16	0.857143		4	0.333333	50	1.0989		3	0.230769	45	1.18421		0	0	13	1.02632		4	0.444444	25	1.38889		2	0.153846	18	1.17391		0	0	42	0.8		4	0.285714	41
	0.5	0.231354	0.15586	0.983052	0.136373		1	0.166667	27	1.0125		2	0.222222	15	0.803571		5	0.416667	49	1.07692		5	0.384615	40	1.05263		0	0	7	0.552632		5	0.555556	15	0.833333		2	0.153846	17	1.1087		0	0	52	0.990476		4	0.285714	42
	1	0.219608	0.11693	1.01101	0.0878573		1	0.166667	27	1.0125		2	0.222222	19	1.01786		4	0.333333	42	0.923077		3	0.230769	39	1.02632		1	0.2	13	1.02632		3	0.333333	17	0.944444		2	0.153846	13	0.847826		0	0	61	1.1619		4	0.285714	39
	1.5	0.183469	0.159592	1.00927	0.102069		0	0	29	1.0875		1	0.111111	19	1.01786		6	0.5	46	1.01099		4	0.307692	37	0.973684		0	0	17	1.34211		1	0.111111	20	1.11111		2	0.153846	14	0.913043		0	0	55	1.04762		3	0.214286	38
	2	0.188876	0.170111	0.996771	0.100124		0	0	25	0.9375		1	0.111111	18	0.964286		4	0.333333	43	0.945055		3	0.230769	42	1.10526		0	0	15	1.18421		1	0.111111	18	1		2	0.153846	16	1.04348		0	0	51	0.971429		8	0.571429	38
	2.5	0.161369	0.159366	0.943383	0.145083		0	0	31	1.1625		3	0.333333	25	1.33929		0	0	43	0.945055		2	0.153846	25	0.657895		0	0	11	0.868421		0	0	13	0.722222		1	0.0769231	14	0.913043		0	0	54	1.02857		6	0.428571	34
	3	0.133778	0.166319	0.851131	0.249744		0	0	29	1.0875		1	0.111111	24	1.28571		0	0	32	0.703297		0	0	14	0.368421		0	0	10	0.789474		0	0	4	0.222222		0	0	11	0.717391		0	0	52	0.990476		5	0.357143	39
	3.5	0.146124	0.172665	0.822677	0.1996		0	0	26	0.975		3	0.333333	19	1.01786		0	0	35	0.769231		0	0	11	0.289474		0	0	11	0.868421		0	0	7	0.388889		0	0	11	0.717391		0	0	49	0.933333		5	0.357143	40
	4	0.18038	0.210509	0.827609	0.205757		0	0	25	0.9375		3	0.333333	19	1.01786		0	0	43	0.945055		1	0.0769231	17	0.447368		0	0	8	0.631579		0	0	7	0.388889		0	0	8	0.521739		0	0	51	0.971429		9	0.642857	39
	4.5	0.19069	0.186594	0.879905	0.147906		0	0	29	1.0875		3	0.333333	19	1.01786		1	0.0833333	51	1.12088		2	0.153846	25	0.657895		0	0	11	0.868421		0	0	14	0.777778		1	0.0769231	13	0.847826		0	0	48	0.914286		9	0.642857	33
	5	0.222321	0.270812	0.747075	0.268188		0	0	29	1.0875		2	0.222222	18	0.964286		3	0.25	32	0.703297		2	0.153846	31	0.815789		0	0	9	0.710526		0	0	15	0.833333		2	0.153846	14	0.913043		0	0	18	0.342857		9	0.642857	20
	5.5	0.254793	0.262739	0.177797	0.140152		0	0	20	0.75		3	0.333333	9	0.482143		2	0.166667	3	0.0659341		4	0.307692	2	0.0526316		0	0	2	0.157895		0	0	0	0		1	0.0769231	2	0.130435		0	0	14	0.266667		12	0.857143	6
	6	0.347718	0.316225	0.0788266	0.0760813		0	0	4	0.15		2	0.222222	2	0.107143		3	0.25	2	0.043956		3	0.230769	2	0.0526316		2	0.4	1	0.0789474		0	0	0	0		1	0.0769231	1	0.0652174		0	0	14	0.266667		9	0.642857	4
	6.5	0.369123	0.336102	0.0569457	0.135226		0	0	2	0.075		5	0.555556	2	0.107143		3	0.25	1	0.021978		4	0.307692	2	0.0526316		4	0.8	0	0		0	0	0	0		1	0.0769231	1	0.0652174		0	0	13	0.247619		10	0.714286	3
	8.5	0.633557	0.238617	0.345883	0.272148		6	1	15	0.5625		3	0.333333	9	0.482143		5	0.416667	30	0.659341		7	0.538462	33	0.868421		2	0.4	3	0.236842		5	0.555556	10	0.555556		11	0.846154	8	0.521739		2	0.5	46	0.87619		10	0.714286	6
	9	0.673313	0.191872	0.385283	0.324042		5	0.833333	12	0.45		4	0.444444	10	0.535714		8	0.666667	33	0.725275		11	0.846154	38	1		2	0.4	2	0.157895		5	0.555556	9	0.5		10	0.769231	12	0.782609		2	0.5	53	1.00952		12	0.857143	7
	9.5	0.654948	0.217878	0.435546	0.31529		4	0.666667	19	0.7125		4	0.444444	11	0.589286		7	0.583333	39	0.857143		8	0.615385	38	1		4	0.8	3	0.236842		6	0.666667	8	0.444444		8	0.615385	12	0.782609		2	0.5	46	0.87619		12	0.857143	7
	10	0.674532	0.192579	0.488274	0.355116		4	0.666667	24	0.9		6	0.666667	11	0.589286		10	0.833333	47	1.03297		11	0.846154	46	1.21053		4	0.8	3	0.236842		8	0.888889	10	0.555556		10	0.769231	12	0.782609		1	0.25	51	0.971429		10	0.714286	7
	10.5	0.697307	0.219852	0.596665	0.419705		3	0.5	25	0.9375		3	0.333333	21	1.125		12	1	45	0.989011		10	0.769231	47	1.23684		3	0.6	4	0.315789		9	1	14	0.777778		10	0.769231	20	1.30435		2	0.5	57	1.08571		11	0.785714	9
	11	0.745875	0.19684	0.623227	0.408927		2	0.333333	27	1.0125		5	0.555556	21	1.125		9	0.75	38	0.835165		13	1	41	1.07895		3	0.6	6	0.473684		8	0.888889	13	0.722222		13	1	24	1.56522		4	1	55	1.04762		11	0.785714	9
	11.5	0.731817	0.189201	0.655132	0.386886		3	0.5	29	1.0875		5	0.555556	15	0.803571		7	0.583333	49	1.07692		13	1	44	1.15789		3	0.6	6	0.473684		7	0.777778	14	0.777778		11	0.846154	23	1.5		3	0.75	58	1.10476		10	0.714286	10
	12	0.745142	0.205794	0.670077	0.349059		2	0.333333	25	0.9375		6	0.666667	17	0.910714		8	0.666667	44	0.967033		12	0.923077	48	1.26316		5	1	6	0.473684		8	0.888889	17	0.944444		8	0.615385	18	1.17391		3	0.75	61	1.1619		11	0.785714	8
	12.5	0.717002	0.222563	0.67942	0.282736		2	0.333333	26	0.975		6	0.666667	17	0.910714		7	0.583333	39	0.857143		11	0.846154	46	1.21053		4	0.8	10	0.789474		8	0.888889	18	1		6	0.461538	14	0.913043		3	0.75	48	0.914286		11	0.785714	11
	13	0.671967	0.250256	0.678052	0.264185		2	0.333333	27	1.0125		6	0.666667	18	0.964286		6	0.5	42	0.923077		9	0.692308	44	1.15789		5	1	9	0.710526		4	0.444444	15	0.833333		6	0.461538	14	0.913043		3	0.75	44	0.838095		14	1	12
	13.5	0.65778	0.26014	0.721373	0.2654		1	0.166667	26	0.975		9	1	20	1.07143		5	0.416667	36	0.791209		7	0.538462	48	1.26316		4	0.8	10	0.789474		3	0.333333	17	0.944444		6	0.461538	16	1.04348		4	1	45	0.857143		14	1	18
	*Cells also used for quantification for Fig 3E
[truncated: 37 more columns]

## Sheet: Fig 3E
Numeric values in bold are shown in Figures
		WT			Cell 1			Cell 2			Cell 3			Cell 4			Cell 5			Cell 6			Cell 7			Cell 8			Cell 9			Cell 10			Cell 11			Cell 12			Cell 13			Cell 14			Cell 15
		norm. LT pucnta			Average t0-t2	27.8		Average t0-t2	41.4		Average t0-t2	47.8		Average t0-t2	22.6		Average t0-t2	16.8		Average t0-t2	36.2		Average t0-t2	35		Average t0-t2	22.8		Average t0-t2	37.4		Average t0-t2	15		Average t0-t2	17.4		Average t0-t2	17		Average t0-t2	24.2		Average t0-t2	16.6		Average t0-t2	20.8
	Time (min)	Average	Std		LT puncta	norm. LT puncta		LT puncta	norm. LT puncta		LT puncta	norm. LT puncta		LT puncta	norm. LT puncta		LT puncta	norm. LT puncta		LT puncta	norm. LT puncta		LT puncta	norm. LT puncta		LT puncta	norm. LT puncta		LT puncta	norm. LT puncta		LT puncta	norm. LT puncta		LT puncta	norm. LT puncta		LT puncta	norm. LT puncta		LT puncta	norm. LT puncta		LT puncta	norm. LT puncta		LT puncta	norm. LT puncta
	0	1.05291	0.144636		35	1.25899		48	1.15942		35	0.732218		18	0.79646		13	0.77381		39	1.07735		37	1.05714		24	1.05263		43	1.14973		19	1.26667		17	0.977011		21	1.23529		31	1.28099		20	1.20482		24	1.15385
	0.5	0.974044	0.105663		30	1.07914		41	0.990338		50	1.04603		24	1.06195		14	0.833333		38	1.04972		39	1.11429		17	0.745614		36	0.962567		14	0.933333		15	0.862069		15	0.882353		23	0.950413		13	0.783133		19	0.913462
	1	1.03482	0.0961551		30	1.07914		38	0.917874		52	1.08787		22	0.973451		20	1.19048		34	0.939227		34	0.971429		24	1.05263		40	1.06952		14	0.933333		17	0.977011		16	0.941176		22	0.909091		18	1.08434		20	0.961538
	1.5	0.964845	0.115341		22	0.791367		38	0.917874		52	1.08787		25	1.10619		18	1.07143		34	0.939227		35	1		28	1.22807		31	0.828877		16	1.06667		21	1.2069		15	0.882353		22	0.909091		15	0.903614		20	0.961538
	2	0.97338	0.0922787		22	0.791367		42	1.01449		50	1.04603		24	1.06195		19	1.13095		36	0.994475		30	0.857143		21	0.921053		37	0.989305		12	0.8		17	0.977011		18	1.05882		23	0.950413		17	1.0241		21	1.00962
	2.5	0.947137	0.153779		27	0.971223		44	1.0628		53	1.10879		26	1.15044		19	1.13095		32	0.883978		31	0.885714		16	0.701754		24	0.641711		9	0.6		15	0.862069		16	0.941176		16	0.661157		14	0.843373		22	1.05769
	3	0.914109	0.236698		30	1.07914		43	1.03865		51	1.06695		27	1.19469		22	1.30952		29	0.801105		19	0.542857		18	0.789474		10	0.26738		8	0.533333		16	0.91954		14	0.823529		10	0.413223		14	0.843373		22	1.05769
	3.5	0.875347	0.246663		33	1.18705		37	0.89372		46	0.962343		26	1.15044		14	0.833333		28	0.773481		20	0.571429		12	0.526316		11	0.294118		6	0.4		13	0.747126		17	1		10	0.413223		9	0.542169		24	1.15385
	4	0.870303	0.199076		27	0.971223		37	0.89372		51	1.06695		22	0.973451		14	0.833333		32	0.883978		24	0.685714		19	0.833333		14	0.374332		9	0.6		15	0.862069		15	0.882353		9	0.371901		10	0.60241		27	1.29808
	4.5	0.90789	0.18406		28	1.00719		38	0.917874		50	1.04603		28	1.23894		15	0.892857		33	0.911602		30	0.857143		17	0.745614		23	0.614973		15	1		12	0.689655		13	0.764706		20	0.826446		16	0.963855		28	1.34615
	5	0.776587	0.264583		20	0.719424		18	0.434783		1	0.0209205		28	1.23894		12	0.714286		19	0.524862		20	0.571429		12	0.526316		30	0.802139		12	0.8		13	0.747126		17	1		18	0.743802		14	0.843373		19	0.913462
	5.5	0.184915	0.191482		16	0.57554		13	0.31401		1	0.0209205		18	0.79646		7	0.416667		2	0.0552486		2	0.0571429		1	0.0438596		3	0.0802139		3	0.2		3	0.172414		5	0.294118		1	0.0413223		4	0.240964		2	0.0961538
	6	0.101001	0.132316		17	0.611511		9	0.217391		0	0		2	0.0884956		2	0.119048		0	0		1	0.0285714		1	0.0438596		2	0.0534759		2	0.133333		2	0.114943		4	0.235294		0	0		3	0.180723		1	0.0480769
	6.5	0.0809184	0.124075		17	0.611511		6	0.144928		0	0		2	0.0884956		2	0.119048		0	0		0	0		0	0		1	0.026738		1	0.0666667		2	0.114943		4	0.235294		0	0		2	0.120482		0	0
	8.5	0.40106	0.30743		31	1.11511		15	0.362319		19	0.39749		10	0.442478		8	0.47619		12	0.331492		17	0.485714		11	0.482456		27	0.721925		20	1.33333		6	0.344828		10	0.588235		12	0.495868		16	0.963855		4	0.192308
	9	0.438936	0.300799		21	0.755396		18	0.434783		24	0.502092		9	0.39823		9	0.535714		19	0.524862		24	0.685714		15	0.657895		42	1.12299		20	1.33333		5	0.287356		11	0.647059		12	0.495868		13	0.783133		5	0.240385
	9.5	0.518149	0.356174		27	0.971223		24	0.57971		25	0.523013		19	0.840708		8	0.47619		27	0.745856		25	0.714286		17	0.745614		41	1.09626		23	1.53333		5	0.287356		11	0.647059		20	0.826446		18	1.08434		6	0.288462
	10	0.534399	0.333864		21	0.755396		26	0.628019		29	0.606695		18	0.79646		8	0.47619		27	0.745856		32	0.914286		15	0.657895		40	1.06952		22	1.46667		5	0.287356		8	0.470588		20	0.826446		18	1.08434		7	0.336538
	10.5	0.651125	0.458163		26	0.935252		26	0.628019		33	0.690377		21	0.929204		10	0.595238		31	0.856354		35	1		16	0.701754		45	1.20321		33	2.2		8	0.45977		12	0.705882		20	0.826446		27	1.62651		10	0.480769
	11	0.693067	0.452208		27	0.971223		37	0.89372		42	0.878661		25	1.10619		13	0.77381		30	0.828729		31	0.885714		15	0.657895		37	0.989305		36	2.4		11	0.632184		12	0.705882		16	0.661157		24	1.44578		10	0.480769
	11.5	0.76024	0.477605		27	0.971223		32	0.772947		40	0.83682		24	1.06195		10	0.595238		38	1.04972		39	1.11429		16	0.701754		48	1.28342		37	2.46667		13	0.747126		11	0.647059		26	1.07438		26	1.56627		8	0.384615
	12	0.741186	0.413376		28	1.00719		33	0.797101		40	0.83682		23	1.0177		12	0.714286		40	1.10497		36	1.02857		16	0.701754		43	1.14973		33	2.2		9	0.517241		11	0.647059		20	0.826446		24	1.44578		12	0.576923
	12.5	0.728999	0.360005		29	1.04317		32	0.772947		41	0.857741		23	1.0177		11	0.654762		37	1.0221		29	0.828571		19	0.833333		40	1.06952		30	2		8	0.45977		15	0.882353		18	0.743802		18	1.08434		8	0.384615
	13	0.762997	0.403248		31	1.11511		34	0.821256		45	0.941423		20	0.884956		12	0.714286		30	0.828729		36	1.02857		14	0.614035		41	1.09626		34	2.26667		11	0.632184		16	0.941176		25	1.03306		20	1.20482		13	0.625
	13.5	0.806279	0.407681		34	1.22302		27	0.652174		45	0.941423		20	0.884956		12	0.714286		35	0.966851		34	0.971429		17	0.745614		44	1.17647		32	2.13333		8	0.45977		15	0.882353		30	1.23967		26	1.56627		11	0.528846
	*Cells also used for quantification for Fig 3C
		SMS-KO			Cell 1			Cell 2			Cell 3			Cell 4			Cell 5			Cell 6			Cell 7			Cell 8			Cell 9			Cell 10			Cell 11			Cell 12			Cell 13			Cell 14			Cell 15
		norm. LT pucnta			Average t0-t2	33		Average t0-t2	16.2		Average t0-t2	23.8		Average t0-t2	42.8		Average t0-t2	29		Average t0-t2	27.4		Average t0-t2	23.6		Average t0-t2	33.6		Average t0-t2	14.2		Average t0-t2	32.8		Average t0-t2	13.8		Average t0-t2	39.8		Average t0-t2	29		Average t0-t2	17.8		Average t0-t2	21.8
	Time (min)	Average	Std		LT puncta	norm. LT puncta		LT puncta	norm. LT puncta		LT puncta	norm. LT puncta		LT puncta	norm. LT puncta		LT puncta	norm. LT puncta		LT puncta	norm. LT puncta		LT puncta	norm. LT puncta		LT puncta	norm. LT puncta		LT puncta	norm. LT puncta		LT puncta	norm. LT puncta		LT puncta	norm. LT puncta		LT puncta	norm. LT puncta		LT puncta	norm. LT puncta		LT puncta	norm. LT puncta		LT puncta	norm. LT puncta
	0	0.985179	0.0992558		31	0.939394		19	1.17284		25	1.05042		37	0.864486		28	0.965517		28	1.0219		22	0.932203		30	0.892857		17	1.19718		29	0.884146		13	0.942029		37	0.929648		25	0.862069		19	1.06742		21	0.963303
	0.5	1.00051	0.39825		31	0.939394		15	0.925926		27	1.13445		38	0.88785		31	1.06897		29	1.05839		23	0.974576		34	1.0119		13	0.915493		39	1.18902		11	0.797101		48	1.20603		27	0.931034		20	1.1236		21	0.963303
	1	0.998654	0.393273		32	0.969697		14	0.864198		22	0.92437		47	1.09813		28	0.965517		28	1.0219		25	1.05932		36	1.07143		15	1.05634		32	0.97561		17	1.23188		42	1.05528		29	1		18	1.01124		23	1.05505
	1.5	1.01249	0.402579		38	1.15152		18	1.11111		25	1.05042		49	1.14486		28	0.965517		27	0.985401		26	1.10169		36	1.07143		12	0.84507		29	0.884146		11	0.797101		38	0.954774		35	1.2069		16	0.898876		22	1.00917
	2	1.00317	0.393922		33	1		15	0.925926		20	0.840336		43	1.00467		30	1.03448		25	0.912409		22	0.932203		32	0.952381		14	0.985915		35	1.06707		17	1.23188		34	0.854271		29	1		16	0.898876		22	1.00917
	2.5	0.943223	0.386126		35	1.06061		14	0.864198		19	0.798319		47	1.09813		31	1.06897		26	0.948905		30	1.27119		25	0.744048		9	0.633803		27	0.823171		12	0.869565		30	0.753769		31	1.06897		15	0.842697		18	0.825688
	3	0.958806	0.385268		37	1.12121		15	0.925926		21	0.882353		38	0.88785		30	1.03448		29	1.05839		29	1.22881		28	0.833333		13	0.915493		27	0.823171		14	1.01449		37	0.929648		33	1.13793		17	0.955056		25	1.14679
	3.5	0.967669	0.395506		32	0.969697		14	0.864198		24	1.0084		41	0.957944		32	1.10345		22	0.80292		30	1.27119		33	0.982143		15	1.05634		32	0.97561		12	0.869565		31	0.778894		38	1.31034		16	0.898876		28	1.2844
	4	0.94389	0.389248		26	0.787879		16	0.987654		26	1.09244		41	0.957944		31	1.06897		24	0.875912		28	1.18644		29	0.863095		12	0.84507		31	0.945122		9	0.652174		27	0.678392		33	1.13793		18	1.01124		22	1.00917
	4.5	0.978449	0.398513		33	1		21	1.2963		24	1.0084		44	1.02804		36	1.24138		24	0.875912		24	1.01695		29	0.863095		11	0.774648		30	0.914634		15	1.08696		31	0.778894		36	1.24138		15	0.842697		23	1.05505
	5	0.343298	0.335076		10	0.30303		3	0.185185		4	0.168067		10	0.233645		5	0.172414		14	0.510949		21	0.889831		22	0.654762		1	0.0704225		10	0.304878		0	0		10	0.251256		2	0.0689655		17	0.955056		3	0.137615
	5.5	0.104147	0.16594		4	0.121212		1	0.0617284		1	0.0420168		4	0.0934579		0	0		1	0.0364964		10	0.423729		12	0.357143		0	0		6	0.182927		0	0		4	0.100503		0	0		0	0		1	0.0458716
	6	0.0470428	0.0742986		3	0.0909091		0	0		0	0		2	0.046729		0	0		1	0.0364964		6	0.254237		9	0.267857		0	0		4	0.121951		0	0		3	0.0753769		0	0		0	0		0	0
	6.5	0.0296052	0.0472687		1	0.030303		0	0		0	0		1	0.0233645		0	0		1	0.0364964		4	0.169492		5	0.14881		0	0		3	0.0914634		0	0		1	0.0251256		0	0		0	0		0	0
	8.5	0.169019	0.190351		8	0.242424		6	0.37037		6	0.252101		11	0.257009		2	0.0689655		1	0.0364964		18	0.762712		18	0.535714		0	0		14	0.426829		0	0		6	0.150754		0	0		0	0		0	0
	9	0.22494	0.223226		10	0.30303		8	0.493827		12	0.504202		12	0.280374		2	0.0689655		2	0.0729927		20	0.847458		22	0.654762		0	0		10	0.304878		0	0		10	0.251256		0	0		0	0		0	0
	9.5	0.277375	0.227301		15	0.454545		10	0.617284		13	0.546218		16	0.373832		4	0.137931		6	0.218978		18	0.762712		24	0.714286		1	0.0704225		12	0.365854		1	0.0724638		9	0.226131		1	0.0344828		0	0		1	0.0458716
	10	0.32338	0.274027		18	0.545455		14	0.864198		11	0.462185		17	0.397196		4	0.137931		6	0.218978		19	0.805085		31	0.922619		1	0.0704225		14	0.426829		1	0.0724638		8	0.201005		3	0.103448		1	0.0561798		1	0.0458716
	10.5	0.355107	0.335891		16	0.484848		22	1.35802		16	0.672269		18	0.420561		4	0.137931		5	0.182482		22	0.932203		32	0.952381		1	0.0704225		12	0.365854		1	0.0724638		9	0.226131		3	0.103448		1	0.0561798		1	0.0458716
	11	0.390542	0.327861		16	0.484848		17	1.04938		26	1.09244		19	0.443925		7	0.241379		12	0.437956		22	0.932203		28	0.833333		1	0.0704225		18	0.54878		1	0.0724638		10	0.251256		6	0.206897		1	0.0561798		1	0.0458716
	11.5	0.408177	0.325292		18	0.545455		16	0.987654		23	0.966387		22	0.514019		8	0.275862		14	0.510949		24	1.01695		26	0.77381		1	0.0704225		19	0.579268		1	0.0724638		8	0.201005		4	0.137931		1	0.0561798		1	0.0458716
	12	0.41863	0.361667		15	0.454545		22	1.35802		23	0.966387		24	0.560748		10	0.344828		14	0.510949		23	0.974576		26	0.77381		1	0.0704225		17	0.518293		1	0.0724638		6	0.150754		3	0.103448		1	0.0561798		1	0.0458716
	12.5	0.427752	0.347662		17	0.515152		19	1.17284		21	0.882353		24	0.560748		13	0.448276		21	0.766423		24	1.01695		23	0.684524		1	0.0704225		19	0.579268		1	0.0724638		6	0.150754		1	0.0344828		1	0.0561798		1	0.0458716
	13	0.41151	0.345674		18	0.545455		20	1.23457		22	0.92437		25	0.584112		12	0.413793		18	0.656934		24	1.01695		20	0.595238		1	0.0704225		12	0.365854		1	0.0724638		8	0.201005		2	0.0689655		1	0.0561798		0	0
	13.5	0.3618	0.346317		18	0.545455		21	1.2963		17	0.714286		22	0.514019		12	0.413793		17	0.620438		26	1.10169		24	0.714286		1	0.0704225		12	0.365854		1	0.0724638		7	0.175879		2	0.0689655		1	0.0561798		0	0
	Time (min)	p value unpaired, two-tailed t test					WT																														SMS-KO
	0	0.0424084					1.25899	1.15942	0.732218	0.79646	0.77381	1.07735	1.05714	1.05263	1.14973	1.26667	0.977011	1.23529	1.28099	1.20482	1.15385	1.00917	1.21429	1.11071	1.01449	1	1.14286	1	1.03774	0.985401	1.0687	1	0.857143	0.959302	1.09244		0.939394	1.17284	1.05042	0.864486	0.965517	1.0219	0.932203	0.892857	1.19718	0.884146	0.942029	0.929648	0.862069
	0.5	0.464225					1.07914	0.990338	1.04603	1.06195	0.833333	1.04972	1.11429	0.745614	0.962567	0.933333	0.862069	0.882353	0.950413	0.783133	0.913462	0.963303	1.10714	1.02185	0.869565	0.892857	1.09524	1.17647	1.08491	1.00365	0.916031	1.06667	0.952381	1.04651	0.966387		0.939394	0.925926	1.13445	0.88785	1.06897	1.05839	0.974576	1.0119	0.915493	1.18902	0.797101	1.20603	0.931034
	1	0.137247					1.07914	0.917874	1.08787	0.973451	1.19048	0.939227	0.971429	1.05263	1.06952	0.933333	0.977011	0.941176	0.909091	1.08434	0.961538	0.940367	0.857143	1.24399	1.23188	1.10714	1	1.11765	1.17925	1.05839	1.14504	0.933333	1.04762	1.07558	1.13445		0.969697	0.864198	0.92437	1.09813	0.965517	1.0219	1.05932	1.07143	1.05634	0.97561	1.23188	1.05528	1
	1.5	0.191564					0.791367	0.917874	1.08787	1.10619	1.07143	0.939227	1	1.22807	0.828877	1.06667	1.2069	0.882353	0.909091	0.903614	0.961538	1.05505	0.964286	1.15513	0.978261	1	0.809524	0.941176	0.801887	0.985401	0.801527	0.966667	1.04762	0.872093	0.840336		1.15152	1.11111	1.05042	1.14486	0.965517	0.985401	1.10169	1.07143	0.84507	0.884146	0.797101	0.954774	1.2069
	2	0.339622					0.791367	1.01449	1.04603	1.06195	1.13095	0.994475	0.857143	0.921053	0.989305	0.8	0.977011	1.05882	0.950413	1.0241	1.00962	1.03211	0.857143	1.15513	0.905797	1	0.952381	0.764706	0.896226	0.967153	1.0687	1.03333	1.09524	1.04651	0.966387		1	0.925926	0.840336	1.00467	1.03448	0.912409	0.932203	0.952381	0.985915	1.06707	1.23188	0.854271	1
	2.5	0.842292					0.971223	1.0628	1.10879	1.15044	1.13095	0.883978	0.885714	0.701754	0.641711	0.6	0.862069	0.941176	0.661157	0.843373	1.05769	1.14679	1.07143	1.06628	0.797101	0.892857	0.904762	1	1.03774	0.985401	1.03053	1.03333	1.14286	1.01744	0.966387		1.06061	0.864198	0.798319	1.09813	1.06897	0.948905	1.27119	0.744048	0.633803	0.823171	0.869565	0.753769	1.06897
	3	0.445429					1.07914	1.03865	1.06695	1.19469	1.30952	0.801105	0.542857	0.789474	0.26738	0.533333	0.91954	0.823529	0.413223	0.843373	1.05769	1.05505	1	0.888565	0.905797	1.03571	0.857143	1	1.13208	0.857664	1.22137	0.933333	0.952381	1.04651	1.05042		1.12121	0.925926	0.882353	0.88785	1.03448	1.05839	1.22881	0.833333	0.915493	0.823171	1.01449	0.929648	1.13793
	3.5	0.136736					1.18705	0.89372	0.962343	1.15044	0.833333	0.773481	0.571429	0.526316	0.294118	0.4	0.747126	1	0.413223	0.542169	1.15385	1.07798	0.964286	1.11071	1.12319	0.892857	0.952381	1.05882	0.943396	0.839416	1.0687	1.03333	1.04762	1.07558	0.882353		0.969697	0.864198	1.0084	0.957944	1.10345	0.80292	1.27119	0.982143	1.05634	0.97561	0.869565	0.778894	1.31034
	4	0.173187					0.971223	0.89372	1.06695	0.973451	0.833333	0.883978	0.685714	0.833333	0.374332	0.6	0.862069	0.882353	0.371901	0.60241	1.29808	1.00917	0.928571	1.02185	0.942029	0.821429	0.904762	0.882353	1.08491	0.930657	1.03053	0.933333	1.09524	0.930233	0.714286		0.787879	0.987654	1.09244	0.957944	1.06897	0.875912	1.18644	0.863095	0.84507	0.945122	0.652174	0.678392	1.13793
	4.5	0.144343					1.00719	0.917874	1.04603	1.23894	0.892857	0.911602	0.857143	0.745614	0.614973	1	0.689655	0.764706	0.826446	0.963855	1.34615	0.940367	0.964286	0.710852	0.942029	0.785714	1.09524	0.941176	1.17925	0.967153	0.992366	0.7	0.809524	1.01744	0.546218		1	1.2963	1.0084	1.02804	1.24138	0.875912	1.01695	0.863095	0.774648	0.914634	1.08696	0.778894	1.24138
	5	3.05807e-06					0.719424	0.434783	0.0209205	1.23894	0.714286	0.524862	0.571429	0.526316	0.802139	0.8	0.747126	1	0.743802	0.843373	0.913462	1.03211	0.857143	0.177713	0.833333	0.714286	0.904762	1.05882	0.990566	0.857664	1.0687	0.733333	0.952381	1.04651	0.714286		0.30303	0.185185	0.168067	0.233645	0.172414	0.510949	0.889831	0.654762	0.0704225	0.304878	0	0.251256	0.0689655
	5.5	0.120566					0.57554	0.31401	0.0209205	0.79646	0.416667	0.0552486	0.0571429	0.0438597	0.0802139	0.2	0.172414	0.294118	0.0413223	0.240964	0.0961538	0.252294	0.357143	0	0.108696	0	0.0952381	0.352941	0.0471698	0.218978	0.381679	0.0666667	0.0476191	0.0290698	0		0.121212	0.0617284	0.0420168	0.0934579	0	0.0364963	0.423729	0.357143	0	0.182927	0	0.100503	0
	6	0.0858717					0.611511	0.217391	0	0.0884956	0.119048	0	0.0285714	0.0438597	0.0534759	0.133333	0.114943	0.235294	0	0.180723	0.0480769	0.0917431	0.178571	0	0.0362319	0	0	0.117647	0.0471698	0.0912409	0.381679	0.0333333	0.0476191	0.0290698	0		0.0909091	0	0	0.046729	0	0.0364963	0.254237	0.267857	0	0.121951	0	0.0753769	0
	6.5	0.0634833					0.611511	0.144928	0	0.0884956	0.119048	0	0	0	0.026738	0.0666667	0.114943	0.235294	0	0.120482	0	0.0917431	0.214286	0	0.0362319	0	0	0.117647	0.0471698	0.0729927	0.19084	0	0.0476191	0	0		0.030303	0	0	0.0233645	0	0.0364963	0.169492	0.14881	0	0.0914634	0	0.0251256	0
	8.5	0.00233025					1.11511	0.362319	0.39749	0.442478	0.47619	0.331492	0.485714	0.482456	0.721925	1.33333	0.344828	0.588235	0.495868	0.963855	0.192308	0.275229	0.285714	0.177713	0.108696	0	0	0.294118	0.188679	0.20073	0.458015	0.166667	0.333333	0.261628	0.168067		0.242424	0.37037	0.252101	0.257009	0.0689655	0.0364963	0.762712	0.535714	0	0.426829	0	0.150754	0
	9	0.00566298					0.755396	0.434783	0.502092	0.39823	0.535714	0.524862	0.685714	0.657895	1.12299	1.33333	0.287356	0.647059	0.495868	0.783133	0.240385	0.321101	0.357143	0.222141	0.253623	0.0357143	0.0476191	0.352941	0.283019	0.255474	0.534351	0.133333	0.238095	0.232558	0.0840336		0.30303	0.493827	0.504202	0.280374	0.0689655	0.0729927	0.847458	0.654762	0	0.304878	0	0.251256	0
	9.5	0.00542728					0.971223	0.57971	0.523013	0.840708	0.47619	0.745856	0.714286	0.745614	1.09626	1.53333	0.287356	0.647059	0.826446	1.08434	0.288462	0.389908	0.428571	0.399854	0.253623	0.0357143	0.0476191	0.294118	0.283019	0.328467	0.534351	0.133333	0.285714	0.174419	0.12605		0.454545	0.617284	0.546218	0.373832	0.137931	0.218978	0.762712	0.714286	0.0704225	0.365854	0.0724638	0.226131	0.0344828
	10	0.0149014					0.755396	0.628019	0.606695	0.79646	0.47619	0.745856	0.914286	0.657895	1.06952	1.46667	0.287356	0.470588	0.826446	1.08434	0.336538	0.43578	0.571429	0.444283	0.326087	0.0357143	0.0952381	0.294118	0.330189	0.328467	0.725191	0.166667	0.333333	0.174419	0.168067		0.545455	0.864198	0.462185	0.397196	0.137931	0.218978	0.805085	0.922619	0.0704225	0.426829	0.0724638	0.201005	0.103448
	10.5	0.010719					0.935252	0.628019	0.690377	0.929204	0.595238	0.856354	1	0.701754	1.20321	2.2	0.45977	0.705882	0.826446	1.62651	0.480769	0.573395	0.607143	0.577567	0.326087	0.0357143	0.0952381	0.352941	0.471698	0.328467	0.801527	0.233333	0.380952	0.203488	0.12605		0.484848	1.35802	0.672269	0.420561	0.137931	0.182482	0.932203	0.952381	0.0704225	0.365854	0.0724638	0.226131	0.103448
	11	0.00765117					0.971223	0.89372	0.878661	1.10619	0.77381	0.828729	0.885714	0.657895	0.989305	2.4	0.632184	0.705882	0.661157	1.44578	0.480769	0.642202	0.678571	0.666424	0.398551	0.142857	0.190476	0.352941	0.471698	0.364963	0.839695	0.266667	0.52381	0.203488	0.12605		0.484848	1.04938	1.09244	0.443925	0.241379	0.437956	0.932203	0.833333	0.0704225	0.54878	0.0724638	0.251256	0.206897
	11.5	0.00294385					0.971223	0.772947	0.83682	1.06195	0.595238	1.04972	1.11429	0.701754	1.28342	2.46667	0.747126	0.647059	1.07438	1.56627	0.384615	0.688073	0.785714	0.621996	0.507246	0.178571	0.190476	0.647059	0.471698	0.40146	1.03053	0.366667	0.571429	0.261628	0.12605		0.545455	0.987654	0.966387	0.514019	0.275862	0.510949	1.01695	0.77381	0.0704225	0.579268	0.0724638	0.201005	0.137931
	12	0.00379677					1.00719	0.797101	0.83682	1.0177	0.714286	1.10497	1.02857	0.701754	1.14973	2.2	0.517241	0.647059	0.826446	1.44578	0.576923	0.665138	0.678571	0.666424	0.471014	0.178571	0.47619	0.529412	0.566038	0.40146	1.0687	0.266667	0.47619	0.348837	0.210084		0.454545	1.35802	0.966387	0.560748	0.344828	0.510949	0.974576	0.77381	0.0704225	0.518293	0.0724638	0.150754	0.103448
	12.5	0.00272846					1.04317	0.772947	0.857741	1.0177	0.654762	1.0221	0.828571	0.833333	1.06952	2	0.45977	0.882353	0.743802	1.08434	0.384615	0.711009	0.821429	0.710852	0.543478	0.178571	0.571429	0.529412	0.566038	0.456204	1.03053	0.333333	0.619048	0.290698	0.210084		0.515152	1.17284	0.882353	0.560748	0.448276	0.766423	1.01695	0.684524	0.0704225	0.579268	0.0724638	0.150754	0.0344828
	13	0.00122943					1.11511	0.821256	0.941423	0.884956	0.714286	0.828729	1.02857	0.614035	1.09626	2.26667	0.632184	0.941176	1.03306	1.20482	0.625	0.711009	0.821429	0.710852	0.507246	0.142857	0.52381	0.529412	0.566038	0.547445	1.0687	0.266667	0.52381	0.377907	0.168067		0.545455	1.23457	0.92437	0.584112	0.413793	0.656934	1.01695	0.595238	0.0704225	0.365854	0.0724638	0.201005	0.0689655
	13.5	0.000359094					1.22302	0.652174	0.941423	0.884956	0.714286	0.966851	0.971429	0.745614	1.17647	2.13333	0.45977	0.882353	1.23967	1.56627	0.528846	0.779817	0.75	0.844137	0.652174	0.142857	0.571429	0.647059	0.660377	0.510949	1.14504	0.333333	0.714286	0.436047	0.210084		0.545455	1.2963	0.714286	0.514019	0.413793	0.620438	1.10169	0.714286	0.0704225	0.365854	0.0724638	0.175879	0.0689655
[truncated: 28 more columns]

[truncated: 24 more sheets: Fig 3G, Fig 3I, Fig 3J, Fig 3K+L, Fig 4D, Fig 5B, Fig 5D, Fig 6C, Fig 6D, Fig 6E, Fig 7A, Fig 7B, Fig 7C+D, Fig 7E+F, Fig 7G, Fig 7H, Suppl Fig 1B, Suppl Fig 2D, Suppl Fig 3B, Suppl Fig 4C …]
